# Supplementary material for: Investigation of canine extracellular vesicles in diffuse large B-cell lymphomas
Source: PLoS One. 2022 Sep 20;17(9):e0274261. doi: 10.1371/journal.pone.0274261 (PMC9488776; doi:10.1371/journal.pone.0274261)
Supplement: S2 File — (XLS) [file pone.0274261.s002.xls]

## Sheet: modal size raw data
Control	modal size (nm)		DLBCL	modal size (nm)		Adenocarcinoma	modal size (nm)
C1	120.7		L1	130.2		A1	181.3
C2	140.6		L2	145.7		A2	167
C3	146.3		L3	119.3
C4	180.7		L4	116.9
C5	138.9		L5	116.9
C6	178.2		L6	130.4
C7	159.1		L7	111.8
C8	134		L8	113.5
C9	188.4		L9	119.3
C10	193.6		L10	130.1
C11	176.7		L11	160.1
C12	171.4		L12	140.9
C13	154.4		L13	151.9
C14	163.8
	Control	DLBCL	Adenocarcinoma
Average	160.486	129.769	174.15
STDEV	22.1484	15.6155	10.1116
SEM	5.9194	4.33096	7.15
	Average			SEM
Control	160.486		Control	6.04308			TTEST
DLBCL	129.769		DLBCL	4.33096		DLBCL	0.000350891
Adenocarcinoma	174.15		Adenoma	7.15		Adenoma	0.414894

## Sheet: Concentration data
C1	2.09868e+08		L1	1.1721e+09		A1	6.48141e+08
C2	4.82587e+08		L2	4.04214e+08		A2	5.68395e+08
C3	3.46014e+08		L3	1.56761e+08
C4	4.83207e+08		L4	1.18579e+08
C5	5.93763e+08		L5	5.05957e+08
C6	5.15174e+08		L6	8.1944e+08
C7	3.69761e+08		L7	1.60597e+08
C8	1.28853e+08		L8	4.4383e+08
C9	1.54885e+08		L9	2.86187e+08
C10	1.18983e+08		L10	6.30921e+08
C11	3.65161e+07		L11	7.41109e+08
C12	1.42166e+08		L12	5.93906e+08
C13	2.09423e+08		L13	7.22436e+08
C14	1.81238e+08
	Control	DLBCL	Adenocarcinoma
Average	2.83746e+08	5.19695e+08	6.08268e+08
STDEV	1.77736e+08	3.0535e+08	5.63884e+07
SEM	4.75018e+07	8.46888e+07	3.98726e+07
Average				TTEST
Control	2.79659e+08		DLBCL	0.0203823
DLBCL	5.19695e+08		Adenocarcinoma	0.025618
Adenocarcinoma	6.08268e+08
SEM
Control	4.87514e+07
DLBCL	8.46888e+07
Adenocarcinoma	3.98726e+07

## Sheet: line graph data
Average					SEM
	DLBCL	Control	Adenocarcinoma			DLBCL	Control	Adenocarcinoma
0.5	0	0	0			0	0	0
1.5	0	0	0			0	0	0
2.5	0	0	0			0	0	0
3.5	0	0	0			0	0	0
4.5	0	0	0			0	0	0
5.5	0	0	0			0	0	0
6.5	0	0	0			0	0	0
7.5	0.0615385	0	0			0.0615385	0	0
8.5	3.21026	0	0			2.65924	0	0
9.5	27.2262	0	0			22.5174	0	0
10.5	93.6467	0	0			72.5384	0	0
11.5	180.735	0.0408163	0			125.535	0.0408163	0
12.5	266.89	0.204082	0			185.829	0.204082	0
13.5	375.33	0.571429	0			305.117	0.571429	0
14.5	529.846	1.38776	0			481.132	1.38776	0
15.5	733.217	2.81633	0			691.452	2.81633	0
16.5	979.582	4.97959	0			920.458	4.97959	0
17.5	1264.7	8.08163	6.4			1154.93	8.08163	6.4
18.5	1618.02	12.2857	64.4			1377.7	12.2857	64.4
19.5	2025.92	18.1621	366.8			1577.5	18.0756	366.8
20.5	2224.58	26.6394	1192.8			1737.8	25.9971	1192.8
21.5	2277.2	40.6109	2307.6			1848.8	37.0842	2307.6
22.5	2334.18	67.7461	2795.6			1894.5	53.409	2795.6
23.5	2390.72	118.285	2254.8			1874.44	80.7043	2254.8
24.5	2614.93	192.503	1300.4			1799.14	121.876	1300.4
25.5	4068.84	279.392	580.8			2196.82	169.533	580.8
26.5	9133.32	382.297	218.4			6481.33	228.882	218.4
27.5	13703.5	528.524	75.6			10722.9	322.476	75.6
28.5	10185.3	736.966	26.4			7047.65	455.813	26.4
29.5	5454.77	990.99	10			2675.3	604.833	10
30.5	3807.32	1252.26	4.4			1896.3	732.415	4.4
31.5	3496.57	1492.91	2.4			1788.34	816.535	2.4
32.5	3528.71	1709.93	1.6			1632.25	867.636	1.6
33.5	3720.06	1927.51	1.2			1577.99	926.896	1.2
34.5	3960.9	2188.32	1.6			1716.88	1048.13	1.6
35.5	4121.26	2531.85	2.4			1881.82	1257.69	2.4
36.5	4217.3	2963.47	4			1929.58	1531.77	4
37.5	4589.75	3440.04	8			1955.18	1819.03	8
38.5	6149.79	3911.48	19.2			2642	2070.07	19.2
39.5	10199.1	4408.19	48.8			5670.85	2260.15	48.8
40.5	16100.8	5080.91	126.4			10009.9	2409.97	126.4
41.5	19985.7	6082.62	320			11254.5	2621.16	320
42.5	19870.5	7324.51	762.8			9727.36	3007.15	762.8
43.5	17251.2	8420.06	1648.8			8911.64	3446.8	1648.8
44.5	13988.3	9026.34	3143.6			7799.88	3740.7	3143.6
45.5	11611.6	9167.96	5179.6			6778.91	3928.05	5179.6
46.5	10422.2	9109.99	7284.4			6064.46	4095.47	7284.4
47.5	9800.28	9059.59	8715.6			5379.57	4191.83	8715.6
48.5	9300.47	9091.91	8928.4			4695.19	4159	8928.4
49.5	8871.12	9244.12	7959.2			4090.26	4023.49	7959.2
50.5	8634.48	9580	6344.4			3663.04	3873.11	6344.4
51.5	8735.83	10180.6	4719.6			3501.74	3809.2	4719.6
52.5	9298.66	11073.7	3518.8			3668.48	3927.35	3518.8
53.5	10432.1	12153.3	2958.34			4208.47	4309.95	2957.66
54.5	12282.1	13211.8	3170.68			5201.51	4947.35	3169.32
55.5	15109.1	14061	4330.62			6854.54	5673.59	4328.58
56.5	19319.7	14580.9	6690.49			9557.28	6234.07	6687.11
57.5	25360.2	14724.6	10525.5			13720.8	6458.15	10520.1
58.5	33438.6	14548.6	16017.7			19409.6	6359.27	16010.3
59.5	43186.3	14207.6	23122.6			26127.3	6078.58	23111
60.5	53604.3	13891.6	31484.1			32938.3	5772.42	31467.9
61.5	63587.5	13766.3	40460.2			38774.1	5542.7	40436.6
62.5	72650.1	13943.2	49258.9			42768.9	5431.64	49224.3
63.5	81013.1	14468.5	57127.2			44596.5	5448.63	57078.4
64.5	88298.7	15340.2	63486.9			44663	5593.43	63417.9
65.5	92466.4	16566.8	67940			43391.4	5872.26	67843.2
66.5	92780	18211.8	70195.8			40948.7	6328.26	70061
67.5	92104.8	20335	70058			38385.5	7040	69873.2
68.5	93776.9	22849.1	67557.2			36898.3	8024.35	67306
69.5	98525.3	25459.7	63101.7			36826.1	9136.19	62763.9
70.5	105435	27803.1	57457.9			38055.1	10139.8	57007.7
71.5	114530	29682.1	51509			40896.9	10888.4	50916.6
72.5	127005	31179.5	45981			45650	11401.8	45209.4
73.5	143643	32575.7	41300.3			51900.4	11801.2	40305.3
74.5	164312	34188.1	37616.4			59142.7	12221.4	36345.2
75.5	188596	36271.4	34905.3			67241.5	12778.2	33296.3
76.5	216188	39012	33072.5			76153.4	13574.4	31049.9
77.5	246723	42579.4	32015			85495.9	14703.6	29487.4
78.5	279529	47180.2	31657.8			94460.5	16239.6	28514.2
79.5	313730	53074.2	31969.7			102165	18222.2	28071.9
80.5	348807	60494.1	32972			108125	20662.9	28153.6
81.5	385189	69436.2	34753.1			112462	23579.7	28811.7
82.5	424155	79451.4	37479.5			115766	27003.5	30174.1
83.5	467084	89709.3	41409.5			118783	30911	32459.3
84.5	514873	99441.1	46885.2			122189	35197	35964.4
85.5	568085	108402	54285.5			126544	39750.4	41023.3
86.5	627429	116917	63910.5			132421	44481.7	47887.1
87.5	693768	125564	75807.4			140499	49276.4	56546.2
88.5	767480	134909	89585.2			151457	54003.4	66546.8
89.5	847832	145505	104345			165747	58584.1	76910.8
90.5	933092	157987	118826			183491	63054.7	86280.3
91.5	1.02135e+06	173064	131769			204507	67583.6	93277.3
92.5	1.11136e+06	191353	142359			228240	72432.3	96936.6
93.5	1.20273e+06	213069	150517			253553	77874	96997.4
94.5	1.29555e+06	237636	156908			278763	84146.3	93907.3
95.5	1.38994e+06	263797	162704			302140	91447.4	88577.2
96.5	1.48598e+06	290502	169238			322584	99917.4	82042.1
97.5	1.5839e+06	317608	177727			340020	109592	75176.4
98.5	1.68433e+06	345497	189117			355353	120369	68546.5
99.5	1.78826e+06	374397	204063			370134	132021	62389.4
100.5	1.89678e+06	404334	222976			386115	144236	56665.2
101.5	2.01072e+06	435516	246105			404883	156653	51135.3
102.5	2.13037e+06	468563	273598			427643	168926	45432.7
103.5	2.25528e+06	504270	305566			455113	180798	39114.1
104.5	2.38435e+06	543075	342104			487502	192146	31700.1
105.5	2.51598e+06	584697	383309			524487	202981	22703.5
106.5	2.64836e+06	628290	429277			565201	213396	11655.6
107.5	2.77974e+06	672969	480079			608273	223514	1862.74
108.5	2.90855e+06	718212	535730			651967	233474	18186.7
109.5	3.03347e+06	763857	596143			694417	243404	37533.1
110.5	3.15332e+06	809887	661077			733879	253405	59958.5
111.5	3.26704e+06	856266	730080			768956	263543	85327.6
112.5	3.37361e+06	902887	802448			798716	273842	113281
113.5	3.47208e+06	949564	877197			822733	284264	143235
114.5	3.56165e+06	996001	953101			841027	294712	174398
115.5	3.64166e+06	1.04176e+06	1.02876e+06			853979	305028	205844
116.5	3.71176e+06	1.08629e+06	1.10277e+06			862215	315026	236612
117.5	3.77188e+06	1.12902e+06	1.17384e+06			866499	324538	265826
118.5	3.82237e+06	1.16955e+06	1.24102e+06			867639	333442	292808
119.5	3.8639e+06	1.20768e+06	1.3038e+06			866413	341675	317151
120.5	3.89748e+06	1.24349e+06	1362158			863513	349201	338732
121.5	3.9243e+06	1.27723e+06	1.41654e+06			859517	355986	357684
122.5	3.94564e+06	1.30924e+06	1.46779e+06			854874	361975	374318
123.5	3.96273e+06	1.33982e+06	1.517e+06			849914	367100	389045
124.5	3.97666e+06	1.36927e+06	1.56541e+06			844859	371293	402299
125.5	3.98838e+06	1.39779e+06	1.61429e+06			839839	374509	414473
126.5	3.99865e+06	1.42564e+06	1.66484e+06			834910	376739	425887
127.5	4.00809e+06	1.45307e+06	1.71816e+06			830067	378025	436771
128.5	4.01716e+06	1.48042e+06	1.77519e+06			825264	378457	447262
129.5	4.02626e+06	1.50805e+06	1.83672e+06			820428	378171	457413
130.5	4.03569e+06	1.53633e+06	1.90337e+06			815484	377344	467209
131.5	4.04565e+06	1.56554e+06	1.97562e+06			810365	376177	476576
132.5	4.05626e+06	1.59585e+06	2.0538e+06			805028	374879	485400
133.5	4.06745e+06	1.62727e+06	2.13808e+06			799463	373637	493538
134.5	4.07896e+06	1.65959e+06	2.22853e+06			793703	372595	500830
135.5	4.09026e+06	1.69241e+06	2.32504e+06			787831	371845	507111
136.5	4.10048e+06	1.72518e+06	2.4274e+06			781983	371433	512224
137.5	4.1085e+06	1.75721e+06	2.53526e+06			776339	371378	516028
138.5	4.11306e+06	1.78784e+06	2.64812e+06			771093	371684	518415
139.5	4.11302e+06	1.81651e+06	2.76537e+06			766410	372329	519322
140.5	4.1076e+06	1.84287e+06	2.8863e+06			762372	373249	518736
141.5	4.09657e+06	1.86683e+06	3010072			758944	374325	516713
142.5	4.08034e+06	1.88849e+06	3.1358e+06			755956	375394	513373
143.5	4.05977e+06	1.9081e+06	3.26252e+06			753137	376275	508907
144.5	4.03592e+06	1.92589e+06	3.38925e+06			750177	376799	503569
145.5	4.00977e+06	1.94203e+06	3.515e+06			746813	376848	497665
146.5	3.98202e+06	1.95657e+06	3.63879e+06			742883	376361	491531
147.5	3.95306e+06	1.96949e+06	3.75969e+06			738346	375342	485518
148.5	3.92303e+06	1.9807e+06	3.87682e+06			733248	373840	479957
149.5	3.89192e+06	1.99011e+06	3.98937e+06			727681	371936	475141
150.5	3.85972e+06	1.99765e+06	4.09665e+06			721738	369722	471293
151.5	3.82639e+06	2.00331e+06	4.19803e+06			715490	367286	468546
152.5	3.79196e+06	2.00714e+06	4.293e+06			708983	364708	466928
153.5	3.75645e+06	2.00924e+06	4.38111e+06			702237	362055	466354
154.5	3.71993e+06	2.00977e+06	4.46205e+06			695257	359379	466617
155.5	3.68245e+06	2.00894e+06	4.53556e+06			688035	356719	467408
156.5	3.64408e+06	2.00697e+06	4.60146e+06			680557	354107	468320
157.5	3.60491e+06	2.00408e+06	4.65965e+06			672801	351566	468878
158.5	3.56505e+06	2.00052e+06	4.71008e+06			664738	349118	468558
159.5	3.52461e+06	1.9965e+06	4.75278e+06			656335	346785	466825
160.5	3.48376e+06	1.99218e+06	4.78783e+06			647556	344593	463158
161.5	3.44267e+06	1.98767e+06	4.81538e+06			638371	342572	457079
162.5	3.40154e+06	1.98299e+06	4.83563e+06			628761	340763	448174
163.5	3.36053e+06	1.97811e+06	4.84887e+06			618727	339208	436119
164.5	3.31979e+06	1.97289e+06	4.85544e+06			608302	337952	420683
165.5	3.27942e+06	1.9672e+06	4.85575e+06			597549	337027	401738
166.5	3.23948e+06	1.96089e+06	4.85029e+06			586563	336452	379252
167.5	3.19997e+06	1.95386e+06	4.83958e+06			575468	336221	353287
168.5	3.16089e+06	1.94607e+06	4.82419e+06			564402	336308	323983
169.5	3.12223e+06	1.93754e+06	4.80475e+06			553509	336665	291542
170.5	3.08399e+06	1.92835e+06	4.78186e+06			542922	337224	256217
171.5	3.0462e+06	1.91859e+06	4.75617e+06			532755	337906	218288
172.5	3.00892e+06	1.90833e+06	4.72828e+06			523089	338630	178059
173.5	2.97224e+06	1.89762e+06	4.69876e+06			513973	339313	135840
174.5	2.93624e+06	1.88648e+06	4.66815e+06			505427	339888	91943.3
175.5	2.90101e+06	1.87491e+06	4.63692e+06			497441	340297	46676.9
176.5	2.86662e+06	1.8629e+06	4.60546e+06			489990	340499	348.492
177.5	2.83309e+06	1.85045e+06	4.57409e+06			483037	340467	46733.6
178.5	2.8004e+06	1.8376e+06	4.54304e+06			476545	340186	94256.6
179.5	2.7685e+06	1.82442e+06	4.51245e+06			470479	339648	141898
180.5	2.73732e+06	1.81101e+06	4.48237e+06			464809	338851	189317
181.5	2.70678e+06	1.7975e+06	4.45277e+06			459511	337795	236157
182.5	2.67681e+06	1.78402e+06	4.42353e+06			454562	336479	282036
183.5	2.64732e+06	1.77069e+06	4.39447e+06			449938	334901	326552
184.5	2.61828e+06	1.7576e+06	4.36536e+06			445612	333060	369287
185.5	2.58964e+06	1.74481e+06	4.33589e+06			441549	330952	409812
186.5	2.56134e+06	1.73231e+06	4.30576e+06			437706	328576	447695
187.5	2.53332e+06	1.72003e+06	4.27465e+06			434040	325937	482522
188.5	2.50551e+06	1.70785e+06	4.24224e+06			430502	323047	513899
189.5	2.4778e+06	1.69562e+06	4.20824e+06			427049	319927	541479
190.5	2.45009e+06	1.68314e+06	4.1724e+06			423642	316612	564969
191.5	2.42227e+06	1.67023e+06	4.13454e+06			420248	313141	584147
192.5	2.39423e+06	1.65667e+06	4.09454e+06			416844	309564	598872
193.5	2.36592e+06	1.6423e+06	4.05236e+06			413407	305930	609093
194.5	2.33728e+06	1.62698e+06	4.00805e+06			409923	302288	614851
195.5	2.30833e+06	1.61061e+06	3.96174e+06			406376	298677	616278
196.5	2.27911e+06	1.59317e+06	3.91364e+06			402753	295123	613598
197.5	2.2497e+06	1.57468e+06	3.86401e+06			399039	291637	607107
198.5	2.22021e+06	1.5552e+06	3.81317e+06			395225	288215	597171
199.5	2.19072e+06	1.53487e+06	3.76149e+06			391307	284832	584205
200.5	2.16131e+06	1.51382e+06	3.70933e+06			387286	281451	568659
201.5	2.13205e+06	1.49223e+06	3.65707e+06			383177	278026	550998
202.5	2.10294e+06	1.47024e+06	3.60505e+06			379002	274502	531691
203.5	2.07398e+06	1.44799e+06	3.55359e+06			374792	270828	511190
204.5	2.0451e+06	1.42561e+06	3.50293e+06			370583	266957	489921
205.5	2.01626e+06	1.40319e+06	3.45329e+06			366410	262854	468273
206.5	1.9874e+06	1.38081e+06	3.4048e+06			362302	258494	446592
207.5	1.9585e+06	1.35853e+06	3.35752e+06			358285	253870	425174
208.5	1.92954e+06	1.33641e+06	3.31147e+06			354372	248987	404266
209.5	1.90058e+06	1.31452e+06	3.26658e+06			350561	243865	384064
210.5	1.87169e+06	1.29294e+06	3.22277e+06			346833	238538	364716
211.5	1.84299e+06	1.27172e+06	3.17989e+06			343148	233050	346324
212.5	1.81465e+06	1.25093e+06	3.13778e+06			339448	227458	328954
213.5	1.78682e+06	1.23062e+06	3.09624e+06			335668	221823	312631
214.5	1.75963e+06	1.21082e+06	3.05507e+06			331754	216217	297352
215.5	1.73314e+06	1.19153e+06	3.01409e+06			327666	210711	283089
216.5	1.70737e+06	1.17274e+06	2.97311e+06			323393	205376	269794
217.5	1.68224e+06	1.15439e+06	2.93196e+06			318941	200281	257404
218.5	1.65769e+06	1.13644e+06	2.89049e+06			314333	195484	245845
219.5	1.63359e+06	1.1188e+06	2.84858e+06			309599	191035	235040
220.5	1.60985e+06	1.10142e+06	2.80612e+06			304770	186966	224912
221.5	1.58639e+06	1.08422e+06	2.76304e+06			299877	183295	215385
222.5	1.56311e+06	1.06717e+06	2.7193e+06			294951	180022	206391
223.5	1.53997e+06	1.05027e+06	2.67488e+06			290017	177128	197870
224.5	1.5169e+06	1.03351e+06	2.62978e+06			285100	174582	189777
225.5	1.49386e+06	1.01695e+06	2.58403e+06			280223	172340	182077
226.5	1.47084e+06	1.00064e+06	2.53766e+06			275406	170349	174746
227.5	1.44781e+06	984662	2.49074e+06			270666	168554	167776
228.5	1.42477e+06	969081	2.44334e+06			266020	166899	161168
229.5	1.4017e+06	953971	2.39556e+06			261482	165334	154933
230.5	1.37863e+06	939384	2.34747e+06			257065	163812	149091
231.5	1.35557e+06	925356	2.29918e+06			252777	162299	143665
232.5	1.33253e+06	911902	2.25081e+06			248626	160764	138679
233.5	1.30953e+06	899013	2.20245e+06			244615	159190	134161
234.5	1.2866e+06	886665	2.15423e+06			240743	157564	130132
235.5	1.26378e+06	874816	2.10626e+06			237006	155884	126610
236.5	1.24111e+06	863415	2.05865e+06			233393	154149	123606
237.5	1.21862e+06	852404	2.01152e+06			229891	152368	121124
238.5	1.19636e+06	841723	1.96499e+06			226483	150548	119156
239.5	1.17438e+06	831313	1.91916e+06			223146	148701	117690
240.5	1.15275e+06	821116	1.87414e+06			219858	146839	116700
241.5	1.13151e+06	811083	1.83003e+06			216596	144973	116156
242.5	1.1107e+06	801168	1.78694e+06			213338	143112	116018
243.5	1.09038e+06	791335	1.74494e+06			210064	141263	116242
244.5	1.07057e+06	781551	1.70414e+06			206761	139428	116781
245.5	1.05129e+06	771794	1.66459e+06			203422	137608	117583
246.5	1.03255e+06	762048	1.62638e+06			200046	135799	118599
247.5	1.01435e+06	752302	1.58954e+06			196639	133993	119781
248.5	996663	742552	1.55413e+06			193213	132184	121085
249.5	979490	732799	1.52018e+06			189783	130361	122471
250.5	962813	723047	1.48771e+06			186370	128517	123909
251.5	946618	713305	1.45671e+06			182992	126644	125378
252.5	930895	703582	1.42719e+06			179671	124735	126864
253.5	915636	693891	1.39911e+06			176424	122789	128365
254.5	900834	684244	1.37245e+06			173267	120803	129889
255.5	886483	674653	1.34715e+06			170212	118780	131452
256.5	872573	665127	1.32315e+06			167270	116721	133083
257.5	859094	655676	1.3004e+06			164445	114634	134811
258.5	846030	646305	1.27882e+06			161738	112522	136675
259.5	833359	637019	1.25833e+06			159148	110395	138715
260.5	821055	627818	1.23886e+06			156670	108259	140968
261.5	809088	618702	1.22033e+06			154294	106125	143472
262.5	797424	609670	1.20266e+06			152010	104002	146256
263.5	786028	600717	1185800			149805	101901	149345
264.5	774861	591841	1.16968e+06			147666	99831.4	152750
265.5	763887	583040	1.15426e+06			145579	97805.6	156476
266.5	753071	574312	1.13949e+06			143530	95834.8	160515
267.5	742380	565658	1.12535e+06			141507	93930.3	164848
268.5	731784	557080	1.1118e+06			139499	92103	169449
269.5	721259	548583	1.09883e+06			137498	90363.4	174283
270.5	710785	540174	1.08643e+06			135498	88720.6	179308
271.5	700346	531863	1.07458e+06			133497	87182.2	184480
272.5	689932	523658	1.06327e+06			131493	85753.8	189755
273.5	679538	515571	1.05251e+06			129489	84438.7	195089
274.5	669159	507613	1.04227e+06			127490	83237.7	200439
275.5	658800	499794	1.03254e+06			125501	82148.8	205769
276.5	648465	492122	1.02331e+06			123528	81167.7	211047
277.5	638162	484607	1.01455e+06			121577	80287.1	216247
278.5	627906	477254	1.00624e+06			119653	79497.8	221348
279.5	617710	470069	998344			117761	78788.7	226334
280.5	607596	463057	990843			115903	78147.1	231193
281.5	597584	456222	983700			114079	77559.3	235917
282.5	587701	449567	976886			112289	77010.9	240498
283.5	577975	443095	970367			110529	76487.6	244930
284.5	568435	436804	964114			108795	75975.6	249207
285.5	559109	430693	958095			107081	75461.9	253320
286.5	550028	424757	952283			105383	74935	257258
287.5	541217	418989	946652			103696	74385.2	261010
288.5	532699	413377	941177			102015	73804.6	264561
289.5	524492	407911	935837			100337	73187.5	267893
290.5	516611	402579	930609			98661.2	72530.1	270985
291.5	509062	397371	925473			96988	71830.9	273818
292.5	501849	392284	920411			95319.2	71090.5	276368
293.5	494969	387318	915403			93658.3	70311.5	278611
294.5	488416	382478	910432			92010.2	69498.4	280525
295.5	482180	377773	905481			90380.7	68657.1	282086
296.5	476247	373212	900532			88776.3	67794.6	283275
297.5	470603	368800	895568			87204.1	66918.6	284071
298.5	465231	364537	890574			85671.1	66036.9	284458
299.5	460116	360410	885532			84183.9	65157.1	284423
300.5	455239	356399	880428			82749.1	64286.2	283956
301.5	450586	352473	875248			81372.6	63430.8	283051
302.5	446142	348600	869978			80059.5	62597	281705
303.5	441892	344745	864606			78814.1	61790.9	279920
304.5	437825	340881	859123			77639.7	61019.1	277703
305.5	433930	336991	853519			76538.7	60288.3	275063
306.5	430200	333073	847788			75512.3	59606.3	272015
307.5	426626	329140	841925			74560.4	58980	268578
308.5	423206	325218	835928			73682.1	58415	264773
309.5	419936	321344	829796			72875.3	57913.9	260625
310.5	416815	317560	823531			72136.7	57475.5	256163
311.5	413845	313908	817137			71462	57094.4	251417
312.5	411026	310425	810619			70846.4	56761.5	246420
313.5	408362	307138	803985			70284	56465.9	241209
314.5	405857	304064	797244			69768.7	56195.8	235817
315.5	403514	301207	790407			69294.1	55940.5	230283
316.5	401337	298564	783486			68853.9	55691.2	224643
317.5	399331	296117	776496			68441.8	55441.3	218934
318.5	397496	293849	769450			68052.3	55185.9	213192
319.5	395834	291735	762364			67680.2	54922	207453
320.5	394342	289752	755256			67321.7	54647.3	201749
321.5	393018	287877	748142			66973.6	54360.1	196113
322.5	391855	286091	741039			66633.9	54058.5	190575
323.5	390843	284378	733966			66301.6	53740.8	185162
324.5	389972	282727	726940			65976.6	53405.1	179901
325.5	389227	281130	719980			65659.4	53049.3	174815
326.5	388593	279584	713102			65350.8	52671.5	169925
327.5	388053	278089	706324			65052.1	52269.7	165250
328.5	387591	276651	699661			64764.4	51842	160808
329.5	387188	275275	693129			64488.8	51387	156613
330.5	386826	273971	686741			64225.8	50903.7	152680
331.5	386489	272750	680510			63975.8	50391.7	149020
332.5	386161	271619	674446			63738.5	49851.5	145646
333.5	385826	270589	668557			63513.2	49285	142567
334.5	385469	269664	662850			63299	48695.2	139793
335.5	385078	268845	657330			63094.7	48087.2	137332
336.5	384639	268127	651999			62898.6	47467.5	135194
337.5	384142	267499	646856			62709.2	46844.7	133385
338.5	383575	266943	641899			62524.8	46228.5	131914
339.5	382929	266435	637125			62343.6	45629.9	130785
340.5	382194	265946	632529			62164	45060.3	130006
341.5	381361	265443	628102			61984.4	44531.1	129580
342.5	380423	264891	623836			61803.2	44052.6	129511
343.5	379371	264258	619722			61618.8	43634.4	129800
344.5	378197	263514	615751			61429.7	43283.9	130449
345.5	376895	262635	611912			61234.3	43006.9	131453
346.5	375457	261607	608197			61031.2	42806.6	132809
347.5	373878	260423	604594			60818.7	42684	134509
348.5	372152	259086	601097			60595.7	42637	136543
349.5	370274	257608	597698			60360.5	42660.9	138898
350.5	368243	256010	594392			60112.1	42748.2	141556
351.5	366057	254318	591172			59849.3	42889.4	144498
352.5	363718	252562	588037			59571.5	43073.3	147702
353.5	361229	250774	584985			59278.1	43287.8	151140
354.5	358596	248987	582015			58968.8	43520.5	154784
355.5	355828	247227	579129			58643.6	43759.5	158602
356.5	352937	245521	576328			58302.8	43994	162560
357.5	349935	243885	573615			57946.7	44214.6	166622
358.5	346837	242333	570996			57575.8	44413.6	170750
359.5	343660	240869	568473			57190.5	44585.2	174904
360.5	340420	239493	566051			56791.5	44725.8	179045
361.5	337134	238198	563733			56379.4	44833.5	183134
362.5	333819	236974	561524			55954.9	44908	187131
363.5	330488	235807	559426			55518.9	44950.4	190996
364.5	327156	234683	557440			55072.6	44962.9	194692
365.5	323834	233585	555568			54617.4	44948.1	198184
366.5	320532	232500	553807			54155	44908.9	201439
367.5	317258	231414	552154			53687.5	44848.3	204427
368.5	314018	230317	550605			53217.1	44769	207120
369.5	310818	229200	549152			52746.5	44673.2	209495
370.5	307659	228058	547788			52278.1	44563	211532
371.5	304546	226887	546499			51814.8	44439.6	213217
372.5	301479	225685	545274			51359.3	44304.3	214539
373.5	298459	224452	544098			50913.7	44157.6	215491
374.5	295487	223188	542953			50480.5	43999.8	216072
375.5	292562	221897	541822			50061.5	43831.2	216285
376.5	289685	220580	540687			49658.4	43651.6	216136
377.5	286853	219239	539526			49272.5	43460.9	215637
378.5	284066	217876	538320			48904.7	43258.7	214804
379.5	281323	216494	537048			48555.6	43044.6	213654
380.5	278620	215092	535689			48225.7	42818.1	212209
381.5	275957	213671	534225			47914.9	42578.9	210493
382.5	273330	212231	532637			47623.1	42326.5	208531
383.5	270737	210771	530909			47349.8	42060.5	206352
384.5	268176	209289	529025			47094.4	41780.5	203982
385.5	265646	207783	526974			46856.2	41486.4	201449
386.5	263143	206251	524745			46634.3	41178.2	198782
387.5	260668	204689	522330			46427.9	40855.8	196008
388.5	258220	203097	519726			46236.1	40519.6	193152
389.5	255798	201471	516929			46058	40170.2	190238
390.5	253404	199811	513943			45893	39808.4	187289
391.5	251038	198114	510769			45740.2	39435.1	184326
392.5	248704	196380	507414			45599.1	39051.8	181365
393.5	246403	194609	503887			45469.2	38659.9	178422
394.5	244139	192802	500198			45349.8	38261.2	175511
395.5	241914	190961	496361			45240.7	37857.5	172641
396.5	239732	189088	492389			45141.2	37450.9	169822
397.5	237595	187186	488297			45051	37043.5	167060
398.5	235506	185259	484102			44969.3	36637.3	164358
399.5	233468	183311	479820			44895.5	36234.2	161720
400.5	231482	181347	475469			44828.6	35836	159147
401.5	229549	179371	471064			44767.7	35444.6	156637
402.5	227672	177388	466624			44711.5	35061.2	154189
403.5	225849	175404	462164			44658.5	34687.1	151801
404.5	224080	173423	457699			44607.1	34323.3	149470
405.5	222366	171450	453245			44555.6	33970.3	147191
406.5	220706	169491	448815			44501.7	33628.6	144961
407.5	219099	167549	444422			44443.2	33298.3	142776
408.5	217545	165629	440078			44377.5	32979.2	140630
409.5	216042	163735	435794			44302.2	32671	138520
410.5	214592	161869	431578			44214.3	32373	136441
411.5	213194	160035	427441			44110.9	32084.6	134389
412.5	211849	158236	423390			43989.2	31804.9	132360
413.5	210558	156474	419430			43846	31532.9	130350
414.5	209323	154750	415569			43678.5	31267.6	128357
415.5	208146	153066	411811			43484	31008	126377
416.5	207027	151423	408159			43260.1	30753	124408
417.5	205968	149822	404618			43004.6	30501.3	122446
418.5	204969	148263	401191			42716.2	30252.3	120492
419.5	204029	146747	397879			42394	30004.8	118542
420.5	203146	145272	394685			42038.1	29758	116595
421.5	202313	143840	391608			41649.6	29511	114651
422.5	201522	142450	388651			41230.6	29263.1	112709
423.5	200762	141101	385813			40784	29013.8	110769
424.5	200018	139792	383094			40313.8	28762.4	108832
425.5	199270	138524	380492			39824.6	28508.5	106897
426.5	198498	137296	378007			39321.5	28251.8	104966
427.5	197675	136107	375637			38809.2	27992	103041
428.5	196777	134957	373380			38292.4	27728.9	101123
429.5	195775	133845	371234			37775	27462.5	99213.9
430.5	194645	132773	369195			37259.7	27192.9	97316.6
431.5	193361	131738	367260			36748.5	26920.2	95434.2
432.5	191905	130741	365425			36242.5	26644.8	93569.7
433.5	190263	129783	363685			35741.9	26367.2	91727.4
434.5	188426	128861	362035			35247	26088.1	89910.2
435.5	186395	127975	360471			34758.2	25808.1	88122.9
436.5	184178	127125	358984			34276	25528.5	86369.9
437.5	181788	126308	357571			33801.6	25250.4	84655.3
438.5	179248	125522	356223			33336.4	24975.2	82984.6
439.5	176583	124765	354932			32881.9	24704.5	81362
440.5	173823	124033	353692			32439.6	24440.1	79792.7
441.5	171000	123321	352494			32010.5	24183.8	78280.8
442.5	168147	122626	351328			31594.8	23937.4	76831.1
443.5	165292	121940	350187			31192.4	23702.7	75447.8
444.5	162466	121261	349060			30802.5	23481.4	74134.4
445.5	159692	120581	347939			30424.1	23274.9	72895.5
446.5	156991	119896	346813			30056	23084.5	71732.9
447.5	154379	119202	345673			29697.2	22911.1	70649.8
448.5	151868	118495	344510			29346.8	22755.1	69647.8
449.5	149467	117773	343313			29004.6	22616.7	68728.2
450.5	147181	117034	342072			28670.5	22495.7	67891.9
451.5	145011	116281	340780			28345	22391.4	67138.1
452.5	142957	115514	339426			28028.6	22302.8	66466.5
453.5	141016	114737	338001			27722.3	22228.5	65874.8
454.5	139183	113955	336499			27426.8	22166.8	65361.3
455.5	137455	113172	334910			27143	22115.8	64922.4
456.5	135823	112394	333228			26871.6	22073.1	64554.1
457.5	134281	111627	331447			26613.3	22036.6	64252.8
458.5	132822	110875	329560			26368.3	22003.6	64012.7
459.5	131437	110143	327562			26137	21971.9	63828.2
460.5	130119	109436	325449			25919.3	21939.3	63693.9
461.5	128859	108755	323218			25715.4	21903.8	63602.2
462.5	127650	108102	320865			25525	21863.7	63547.3
463.5	126483	107478	318388			25347.9	21817.7	63521.7
464.5	125353	106882	315787			25183.8	21764.7	63518.3
465.5	124251	106315	313060			25032.5	21704	63529.8
466.5	123172	105775	310208			24893.7	21635.2	63548.4
467.5	122110	105260	307232			24767.3	21558.1	63567.7
468.5	121061	104769	304133			24652.9	21472.7	63580.4
469.5	120020	104300	300914			24550.6	21379.1	63579.5
470.5	118984	103853	297578			24460.2	21277.8	63558.9
471.5	117951	103425	294128			24381.4	21169.1	63512.2
472.5	116917	103017	290568			24314.2	21053.4	63434.1
473.5	115882	102628	286902			24258.2	20931.3	63319.3
474.5	114845	102257	283136			24213.2	20803.3	63162.8
475.5	113806	101904	279275			24178.6	20670.2	62961.3
476.5	112765	101571	275325			24153.9	20532.9	62711
477.5	111722	101255	271291			24138.4	20392	62409.6
478.5	110679	100957	267181			24130.9	20248.7	62055
479.5	109637	100677	263000			24130.7	20104	61645.4
480.5	108596	100413	258756			24136.4	19959.2	61181
481.5	107560	100164	254455			24146.8	19815.5	60660.5
482.5	106529	99928.1	250106			24160.5	19674.2	60085.8
483.5	105505	99701.9	245716			24175.9	19536.5	59457.8
484.5	104492	99482.4	241292			24191.4	19403.8	58777.8
485.5	103491	99265.2	236842			24205.6	19276.9	58049.4
486.5	102504	99045.6	232374			24216.8	19156.6	57274.9
487.5	101535	98818.4	227896			24223.6	19043.4	56457.4
488.5	100585	98577.7	223417			24224.6	18937.4	55601.5
489.5	99657.4	98317.8	218943			24218.6	18838.4	54711
490.5	98755.6	98032.8	214484			24204.3	18745.5	53790.5
491.5	97881.6	97717.3	210047			24181.1	18657.9	52844.3
492.5	97038.9	97365.9	205640			24148.3	18574.3	51877.9
493.5	96230.1	96974.3	201270			24105.6	18493	50895.6
494.5	95457.6	96538.9	196946			24053	18412.5	49902.4
495.5	94724.3	96056.6	192674			23990.7	18331	48903.6
496.5	94032.3	95525.8	188463			23919.5	18246.8	47903.7
497.5	93383.7	94945.5	184317			23839.9	18158.3	46907.4
498.5	92780	94315.7	180246			23753.1	18063.9	45919.2
499.5	92222.2	93637	176254			23660.3	17962.3	44943.4
500.5	91710.5	92910.6	172348			23562.7	17852.2	43983.1
501.5	91244.9	92138.6	168532			23461.6	17732.3	43042.9
502.5	90824.4	91322.8	164813			23358.4	17601.8	42125.8
503.5	90447.1	90465.3	161194			23254	17459.7	41234.2
504.5	90110.4	89568.3	157679			23149.7	17305.3	40370.8
505.5	89810.8	88633.7	154273			23046.1	17138.1	39538.1
506.5	89544.1	87663.2	150978			22943.8	16957.9	38737.3
507.5	89305.4	86658.3	147797			22843.1	16764.5	37969.8
508.5	89089.1	85620.3	144731			22744	16558.1	37237
509.5	88889	84550.4	141783			22646.1	16339	36539.6
510.5	88698.5	83449.9	138953			22548.9	16107.7	35876.9
511.5	88510.4	82319.6	136241			22451.4	15865.2	35250.2
512.5	88317.5	81161.1	133648			22352.6	15612.3	34657.9
513.5	88113	79975.8	131172			22250.9	15350.1	34099.9
514.5	87889.3	78765.7	128814			22145.1	15079.9	33575.6
515.5	87639.7	77533	126570			22033.3	14803.2	33084
516.5	87357.4	76280.4	124440			21913.9	14521.3	32623.4
517.5	87036.5	75010.8	122420			21785.2	14235.7	32192.9
518.5	86671.1	73727.6	120508			21645.6	13948.1	31790.8
519.5	86256.1	72434.6	118700			21493.5	13660	31415
520.5	85787.6	71135.4	116994			21327.5	13372.9	31065
521.5	85261.9	69834	115385			21146.6	13088.2	30738
522.5	84676.2	68534.3	113870			20949.6	12807.4	30433.2
523.5	84028.6	67240.2	112443			20736	12531.7	30147.8
524.5	83317.7	65955.2	111102			20505.3	12262.4	29881.3
525.5	82543.8	64682.6	109841			20257.4	12000.3	29631.4
526.5	81706.7	63425.6	108655			19992.4	11746.3	29396.5
527.5	80808.2	62186.4	107540			19710.9	11501.1	29175.3
528.5	79850	60967.7	106491			19413.4	11265.2	28966.1
529.5	78834.8	59771	105503			19101.1	11038.8	28767.9
530.5	77765.7	58597.6	104572			18775.1	10822	28578.8
531.5	76646.4	57448.8	103692			18437	10614.9	28398.5
532.5	75481.3	56325.1	102859			18088.5	10417.4	28225.3
533.5	74274.7	55227.3	102069			17731.3	10229.2	28057.9
534.5	73031.5	54155.3	101317			17367.7	10050.1	27895.8
535.5	71756.7	53109.4	100598			16999.8	9879.55	27738.4
536.5	70455.5	52089.5	99908.7			16629.7	9717.4	27584.9
537.5	69133.4	51095.5	99245			16259.7	9563.1	27434.2
538.5	67795.2	50127.2	98602.3			15892.1	9416.29	27286.5
539.5	66446.4	49184.4	97977.8			15528.9	9276.5	27140.6
540.5	65091.7	48266.9	97367.4			15172.3	9143.41	26995.8
541.5	63736.3	47374.2	96768			14824	9016.49	26852
542.5	62384.9	46506.3	96176.8			14485.8	8895.45	26709.6
543.5	61041.9	45662.7	95590			14158.9	8779.88	26566.8
544.5	59711.6	44843.3	95006.1			13844.6	8669.31	26424.3
545.5	58397.9	44047.5	94421.8			13543.6	8563.46	26281.4
546.5	57104.1	43275.1	93836			13256.8	8461.88	26137.6
547.5	55833.8	42525.4	93245.4			12984.2	8364.19	25993
548.5	54589.9	41798	92648.7			12726	8270.08	25846.5
549.5	53375.1	41092.3	92044.9			12482.3	8179.13	25698.3
550.5	52191.3	40407.6	91431.8			12252.4	8090.96	25548.2
551.5	51040.7	39743.4	90808.5			12036	8005.24	25394.7
552.5	49924.9	39098.9	90174			11832.6	7921.59	25238.8
553.5	48844.8	38473.6	89527.8			11641.4	7839.73	25079.4
554.5	47801.3	37866.3	88868.9			11461.7	7759.26	24915.9
555.5	46795.2	37276.7	88197.1			11292.7	7679.92	24747.7
556.5	45826.3	36704	87512.1			11133.6	7601.38	24575.1
557.5	44894.6	36147.3	86813			10983.4	7523.45	24396.6
558.5	43999.5	35606.3	86101			10841.6	7445.77	24212.6
559.5	43140.5	35080	85374.9			10707.1	7368.24	24021.9
560.5	42316.7	34568.2	84635.8			10579.2	7290.58	23825
561.5	41526.4	34070.1	83883.5			10457.2	7212.74	23620.5
562.5	40768.8	33585.3	83119			10340.3	7134.53	23408.2
563.5	40041.8	33113.6	82342.4			10227.9	7055.95	23188.8
564.5	39344.1	32654.2	81553.4			10119.2	6976.88	22961
565.5	38673.6	32207	80753.8			10014	6897.42	22724.6
566.5	38028.7	31771.7	79943.3			9911.31	6817.6	22479.9
567.5	37407.6	31347.9	79122.8			9811.01	6737.44	22226
568.5	36808.4	30935.4	78293.5			9712.51	6657.2	21964.1
569.5	36228.8	30534.1	77455.5			9615.65	6576.84	21693.3
570.5	35667.9	30143.7	76609.8			9519.94	6496.7	21414.2
571.5	35123.4	29764.2	75756.9			9425.31	6416.91	21127.1
572.5	34594.2	29395.2	74897.7			9331.51	6337.67	20831.9
573.5	34078.7	29036.8	74033.1			9238.43	6259.28	20528.5
574.5	33575.9	28688.7	73163.6			9146.12	6181.9	20218.8
575.5	33084.4	28350.9	72290.2			9054.37	6105.79	19901.8
576.5	32603.5	28023	71413.8			8963.4	6031.16	19579
577.5	32132.6	27704.8	70534.6			8873.25	5958.26	19251
578.5	31671.1	27396	69653.6			8784.06	5887.28	18917.6
579.5	31218.6	27096.5	68772.2			8695.96	5818.4	18579.8
580.5	30775	26805.6	67890.6			8609.16	5751.75	18239
581.5	30340.1	26523	67009.8			8523.9	5687.49	17895
582.5	29913.8	26248.3	66131			8440.41	5625.76	17549
583.5	29496.6	25886	65254.4			8358.95	5529.04	17201.6
584.5	29088.5	25624	64380.6			8279.74	5472.88	16853.8
585.5	28689.6	25367.9	63511.2			8203.02	5419.37	16505.6
586.5	28300.4	25117.5	62647			8129.15	5368.47	16158.6
587.5	27921.3	24871.9	61788			8058.37	5320.08	15812.8
588.5	27552.6	24630.4	60935.8			7990.86	5274.07	15469
589.5	27194.4	24392.4	60091.2			7926.97	5230.29	15128
590.5	26847.1	24157.4	59254.6			7866.86	5188.59	14790.2
591.5	26510.7	23924.5	58427			7810.83	5148.71	14456.2
592.5	26185.9	23693.5	57609			7759.04	5110.5	14126.2
593.5	25872.6	23463.8	56800.9			7711.8	5073.66	13800.7
594.5	25571.1	23234.9	56004.6			7669.25	5037.96	13480.2
595.5	25281.2	23006.5	55220.1			7631.72	5003.16	13165.5
596.5	25003.2	22778.3	54447.4			7599.32	4968.95	12855.8
597.5	24736.8	22549.8	53688.4			7572.4	4935.14	12552.4
598.5	24482.4	22320.8	52942.3			7551.12	4901.39	12254.5
599.5	24239.9	22091	52210.7			7535.74	4867.49	11962.9
600.5	24009.1	21860	51493.2			7526.52	4833.19	11678
601.5	23790.1	21627.6	50790.6			7523.8	4798.33	11399
602.5	23583	21393.6	50103.1			7527.87	4762.6	11126.5
603.5	23387.4	21157.8	49430.8			7539	4726.04	10860.4
604.5	23203.9	20919.9	48774.1			7557.64	4688.44	10601.1
605.5	23032.3	20679.7	48133.3			7584.17	4649.79	10347.5
606.5	22872.8	20437.3	47508.1			7619.09	4610.11	10099.9
607.5	22725.7	20192.3	46898.4			7662.85	4569.45	9859.2
608.5	20448.9	19945.1	46305.4			6007.14	4527.95	9624.25
609.5	20179.1	19695.5	45727.4			5936.02	4485.73	9394.95
610.5	19911.8	19444	45165.1			5865.54	4443.06	9171.72
611.5	19646.9	19191	44618.5			5795.65	4400.13	8953.48
612.5	19384	18936.7	44086.4			5726.35	4357.26	8740.83
613.5	19122.5	18681.6	43569.7			5657.48	4314.67	8533.51
614.5	18862.4	18426.4	43067.7			5589.04	4272.68	8330.71
615.5	18603.3	18171.9	42579.7			5521	4231.51	8133.11
616.5	18344.8	17918.7	42106			5453.28	4191.42	7939.63
617.5	18086.9	17667.3	41645.4			5385.96	4152.64	7750.55
618.5	17829.3	17418.6	41198.5			5318.88	4115.24	7565.54
619.5	17571.8	17173.5	40764.3			5252.13	4079.38	7384.52
620.5	17314.4	16932.2	40342.8			5185.65	4045.02	7206.77
621.5	17056.9	16695.5	39933			5119.48	4012.22	7032.55
622.5	16799.5	16463.8	39535.3			5053.6	3980.83	6861.54
623.5	16542.1	16237.7	39148.3			4988.04	3950.73	6693.26
624.5	16284.6	16017.1	38773			4922.77	3921.79	6527.78
625.5	16027.3	15802.3	38407.4			4857.94	3893.77	6364.58
626.5	15770.4	15593.5	38052.6			4793.47	3866.44	6203.38
627.5	15514.1	15390.3	37707.5			4729.36	3839.48	6044.46
628.5	15258.6	15192.6	37372.1			4665.81	3812.66	5887.08
629.5	15004	15000	37046			4602.69	3785.7	5731.57
630.5	14750.9	14812.4	36728.8			4540.11	3758.32	5576.8
631.5	14499.6	14629.1	36420.8			4478.14	3730.22	5423.17
632.5	14250.3	14449.7	36121			4416.81	3701.19	5270.22
633.5	14003.4	14273.6	35829.7			4356.08	3670.97	5118.34
634.5	13759.5	14100.4	35546.7			4296.1	3639.36	4966.06
635.5	13518.5	13929.4	35272.3			4236.81	3606.14	4814.86
636.5	13281.1	13760.1	35005.3			4178.29	3571.22	4663.54
637.5	13047.7	13592.1	34746.6			4120.57	3534.46	4511.82
638.5	12818.4	13424.8	34496			4063.66	3495.75	4360.03
639.5	12593.6	13258.3	34253.4			4007.61	3455.1	4208.18
640.5	12373.8	13092	34018.5			3952.45	3412.49	4055.14
641.5	12159	12925.7	33791.6			3898.14	3368.01	3902.03
642.5	11949.5	12759.4	33572.7			3844.8	3321.73	3748.12
643.5	11745.3	12593.1	33361.4			3792.31	3273.85	3593.75
644.5	11546.8	12427	33158.2			3740.84	3224.56	3438.58
645.5	11354	12261	32963			3690.26	3174.15	3282.62
646.5	11166.9	12095.7	32775.4			3640.65	3123	3126.18
647.5	10985.7	11931.2	32595.8			3592.02	3071.45	2968.95
648.5	10810.3	11768	32424.3			3544.4	3019.95	2810.92
649.5	10640.4	11606.3	32260.4			3497.75	2968.99	2653.17
650.5	10476.2	11446.7	32104.2			3452.11	2919.12	2494.95
651.5	10317.5	11289.7	31955.8			3407.47	2870.86	2337.02
652.5	10164.1	11135.5	31814.7			3363.86	2824.78	2179.69
653.5	10015.7	10984.8	31681.4			3321.23	2781.44	2022.65
654.5	9872.29	10837.8	31555			3279.7	2741.4	1866.55
655.5	9733.67	10694.8	31435.1			3239.14	2705.07	1712.09
656.5	9599.49	10556.2	31322.3			3199.61	2672.95	1559.32
657.5	9469.28	10422	31215.9			3161.12	2645.31	1408.92
658.5	9343.22	10292.3	31114.8			3123.58	2622.4	1261.17
659.5	9220.73	10167.1	31019.2			3087.07	2604.24	1116.8
660.5	9101.65	10046.4	30929			3051.51	2590.8	976.554
661.5	8985.69	9929.81	30842.9			3016.86	2581.9	840.308
662.5	8872.36	9817.16	30760.5			2983.22	2577.09	709.877
663.5	8761.8	9707.84	30681.5			2950.39	2575.95	584.862
664.5	8653.34	9601.55	30604.9			2918.44	2577.74	466.277
665.5	8547.04	9497.58	30530.7			2887.32	2581.81	354.862
666.5	8442.72	9395.48	30457.2			2856.94	2587.3	251.569
667.5	8340.07	9294.41	30384.1			2827.35	2593.31	156.738
668.5	8238.86	9193.76	30310.6			2798.46	2598.96	71.0462
669.5	8138.94	9092.92	30236			2770.26	2603.33	4.83077
670.5	8040.21	8990.98	30159.8			2742.67	2605.55	70.2154
671.5	7942.48	8887.36	30080.9			2715.71	2604.75	124.092
672.5	7845.93	8781.41	29998.2			2689.32	2600.22	166.185
673.5	7750.17	8672.76	29911.7			2663.5	2591.26	196.492
674.5	7655.44	8560.6	29820.1			2638.18	2577.38	213.662
675.5	7561.63	8444.66	29723.3			2613.41	2558.01	217.692
676.5	7468.58	8324.66	29619.9			2589.18	2532.94	208.708
677.5	7376.53	8200.39	29510.4			2565.43	2501.93	185.569
678.5	7285.47	8071.65	29393.5			2542.2	2464.92	148.738
679.5	7195.68	7938.57	29268.7			2519.49	2422.01	98.2769
680.5	7106.86	7801.24	29135.8			2497.33	2373.4	33.4462
681.5	7019.34	7659.87	28994.6			2475.62	2319.39	45.3538
682.5	6933.48	7514.75	28845			2454.48	2260.47	137.385
683.5	6849.04	7366.5	28687			2433.83	2197.11	243.385
684.5	6766.4	7215.33	28519.8			2413.65	2130.06	361.815
685.5	6675.89	7062.06	28344.1			2394.13	2059.91	492.738
686.5	6597.16	6907.38	28159.4			2374.98	1987.5	635.754
687.5	6520.87	6751.76	27966.6			2356.25	1913.56	789.446
688.5	6447.3	6595.99	27765.4			2337.91	1838.99	953.815
689.5	6377.26	6440.84	27556.6			2319.97	1764.59	1127.45
690.5	6310.98	6287.02	27340.4			2302.24	1691.15	1310
691.5	6248.98	6135.24	27117.1			2284.74	1619.5	1499.66
692.5	6192.37	5986.15	26887.1			2267.34	1550.31	1696.09
693.5	6141.82	5840.47	26651.7			2249.87	1484.26	1897.94
694.5	6099.34	5698.52	26410.7			2232.19	1421.88	2103.72
695.5	6066.41	5561.06	26165.2			2214.17	1363.68	2312.43
696.5	6045.58	5428.36	25915.8			2195.83	1309.99	2522.65
697.5	6040.78	5300.82	25662.7			2177.24	1260.99	2733.29
698.5	6056.5	5178.95	25407.4			2159.09	1216.83	2943.75
699.5	6099.6	5062.74	25149.4			2142.97	1177.51	3152.15
700.5	6179.47	4952.32	24890.4			2132.64	1142.87	3356.8
701.5	6308.9	4847.83	24630.3			2136.03	1112.74	3557.69
702.5	6506.01	4749.26	24370.5			2168.73	1086.78	3752.74
703.5	6796.65	4656.71	24110.9			2260.14	1064.7	3941.94
704.5	7216.52	4569.7	23851.7			2459.82	1046.1	4122.74
705.5	7816.49	4488.31	23594			2841.77	1030.64	4295.6
706.5	8668.61	4412.36	23338.1			3502.17	1017.9	4458.71
707.5	9875.37	4341.43	23083.9			4557.8	1007.58	4612.06
708.5	11582.9	4275.28	22831.8			6156.12	999.304	4753.85
709.5	14000.6	4213.73	22582.3			8499.97	992.802	4884.12
710.5	5319.84	4156.28	22335.1			2055.77	987.804	5002.49
711.5	5295.44	4102.87	22090.6			2045.04	984.133	5108.62
712.5	5184.74	4052.87	21848.6			2027.5	981.532	5201.02
713.5	5159.45	4006.19	21609.2			2016.28	979.818	5280.43
714.5	5135.44	3962.27	21372.3			2005.05	978.869	5346.86
715.5	5112.44	3920.92	21137.6			1993.91	978.563	5399.17
716.5	5090.41	3881.84	20904.7			1982.76	978.71	5437.69
717.5	5069.28	3844.61	20674			1971.62	979.28	5462.83
718.5	5049.11	3809.14	20444.7			1960.6	980.088	5474.52
719.5	5029.28	3774.86	20216.5			1949.52	981.042	5473.11
720.5	5010.26	3741.77	19988.7			1938.6	982.025	5458.52
721.5	4991.53	3709.57	19762			1927.67	982.94	5431.57
722.5	4973.03	3678.05	19534.7			1916.78	983.694	5392.46
723.5	4954.82	3646.84	19307.1			1905.98	984.169	5340.86
724.5	4936.44	3616.01	19079			1895.26	984.282	5278.58
725.5	4918.28	3585.31	18850			1884.54	983.941	5205.23
726.5	4899.91	3554.44	18618.6			1873.87	983.05	5121.42
727.5	4881.32	3523.5	18386.1			1863.3	981.477	5028.34
728.5	4862.22	3492.28	18150.6			1852.76	979.245	4926.22
729.5	4842.75	3460.63	17913			1842.23	976.248	4815.85
730.5	4822.66	3428.55	17672.1			1831.71	972.393	4697.51
731.5	4802.13	3396.03	17428.5			1821.15	967.695	4572.34
732.5	4780.78	3362.87	17181.4			1810.59	962.119	4441.02
733.5	4758.69	3329.19	16930.9			1799.93	955.613	4303.54
734.5	4735.96	3294.9	16676.3			1789.25	948.229	4161.32
735.5	4712.19	3260.05	16418			1778.39	939.918	4014.77
736.5	4687.65	3224.6	16155.8			1767.41	930.727	3864.22
737.5	4661.94	3188.56	15890			1756.21	920.686	3710.8
738.5	4635.46	3152.06	15620.3			1744.76	909.836	3554.86
739.5	4607.74	3115.07	15346.9			1733.1	898.218	3397.14
740.5	4579.12	3077.65	15069.2			1721.09	885.918	3237.97
741.5	4549.58	3039.83	14788.6			1708.8	872.989	3078.55
742.5	4518.65	3001.69	14504.7			1696.12	859.535	2918.49
743.5	4487.01	2963.32	14217.5			1683.05	845.605	2758.52
744.5	4454.29	2924.8	13927.8			1669.54	831.324	2599.45
745.5	4420.55	2886.14	13635.2			1655.55	816.744	2441.6
746.5	4385.86	2847.44	13341			1641.14	802.057	2285.45
747.5	4350.49	2808.73	13044.7			1626.2	787.244	2131.32
748.5	4314.05	2770.17	12747.1			1610.86	772.507	1979.29
749.5	4276.84	2731.72	12448.3			1594.98	757.856	1830.09
750.5	4238.96	2693.5	12149			1578.66	743.435	1683.78
751.5	4200.52	2655.46	11849.3			1561.86	729.363	1541.11
752.5	4161.38	2617.76	11550.2			1544.66	715.612	1401.78
753.5	4122.05	2580.35	11251.1			1527.02	702.338	1266.49
754.5	4082.29	2543.34	10953.4			1509.07	689.631	1134.62
755.5	4042.18	2506.72	10656.8			1490.75	677.452	1007.23
756.5	4001.95	2470.47	10361.6			1472.24	665.926	884
757.5	3961.84	2434.64	10068.7			1453.55	655.025	765.723
758.5	3921.5	2399.27	9778.28			1434.72	644.823	651.323
759.5	3881.58	2364.22	9490.52			1415.86	635.291	542.277
760.5	3841.67	2329.6	9205.75			1397.06	626.395	438.246
761.5	3802.2	2295.28	8924.71			1378.33	618.14	339.292
762.5	3763.16	2261.4	8646.98			1359.89	610.514	245.015
763.5	3724.52	2227.71	8372.65			1341.78	603.48	156.154
764.5	3686.6	2194.27	8102.77			1324.05	596.968	72.4308
765.5	3649.28	2161.09	7837.02			1306.86	590.925	5.81538
766.5	3612.86	2128.1	7575.72			1290.24	585.283	78.9231
767.5	3577.06	2095.29	7318.89			1274.31	579.998	146.892
768.5	3542.12	2062.55	7066.18			1259.11	575	209.385
769.5	3508.26	2029.74	6818.68			1244.82	570.211	266.677
770.5	3475.31	1997.01	6575.63			1231.43	565.572	318.831
771.5	3443.08	1964.18	6337.45			1218.99	561.027	365.446
772.5	3412	1931.37	6104.46			1207.65	556.493	406.862
773.5	3381.66	1898.45	5876.28			1197.3	551.918	443.477
774.5	3352.44	1865.34	5653.23			1188.07	547.269	475.631
775.5	3324.07	1832.1	5435.05			1179.95	542.518	502.246
776.5	3296.48	1798.68	5222			1172.94	537.561	524.4
777.5	3269.84	1765.16	5013.69			1167.04	532.4	542.492
778.5	3244.01	1731.35	4810.92			1162.14	526.982	555.723
779.5	3218.86	1697.39	4612.89			1158.25	521.326	564.892
780.5	3194.57	1663.36	4420.28			1155.32	515.405	570.677
781.5	3170.86	1629.23	4233.14			1153.26	509.179	572.338
782.5	3147.55	1594.79	4050.68			1152	502.632	570.677
783.5	3124.9	1560.39	3873.23			1151.41	495.781	566.031
784.5	3102.6	1525.88	3701.54			1151.5	488.643	558.338
785.5	3080.56	1491.4	3534.8			1152.13	481.239	548.4
786.5	3058.85	1457.02	3374.15			1153.1	473.518	535.754
787.5	3037.24	1422.68	3218.06			1154.42	465.521	521.262
788.5	3015.79	1388.54	3067.6			1155.98	457.27	505.2
789.5	2994.48	1354.67	2922.77			1157.66	448.807	487.569
790.5	2972.93	1320.95	2783.17			1159.38	440.116	468.769
791.5	2951.42	1287.59	2648.4			1161.02	431.215	449.2
792.5	2929.72	1254.49	2519.94			1162.51	422.138	428.738
793.5	2907.86	1222.09	2396.98			1163.73	412.924	408.185
794.5	2885.78	1190.06	2278.8			1164.66	403.588	387.6
795.5	2863.22	1158.42	2166.12			1165.25	394.158	366.923
796.5	2840.5	1127.61	2059.29			1165.49	384.67	346.492
797.5	2817.49	1097.29	1957.57			1165.2	375.117	326.369
798.5	2793.97	1067.77	1860.89			1164.47	365.531	307.292
799.5	2770.09	1038.89	1769.66			1163.25	355.964	288.862
800.5	2745.99	1010.83	1683.14			1161.45	346.384	271.138
801.5	2721.47	983.446	1602			1159.17	336.861	254.8
802.5	2696.59	956.913	1525.17			1156.25	327.411	239.569
803.5	2671.45	931.107	1453.38			1152.94	318.024	225.385
804.5	2645.83	906.292	1386.25			1149.03	308.768	212.646
805.5	2620.11	882.19	1323.82			1144.59	299.611	200.615
806.5	2594.06	859.038	1265.23			1139.7	290.594	190.831
807.5	2567.85	836.599	1211.35			1134.39	281.712	181.754
808.5	2541.46	815.191	1161.05			1128.59	273.003	173.846
809.5	2514.85	794.457	1114.65			1122.43	264.477	167.446
810.5	2488.24	774.655	1071.82			1115.89	256.108	162.215
811.5	2461.44	755.587	1032.15			1109.09	247.928	158.554
812.5	2434.67	737.351	996.462			1101.93	239.975	155.662
813.5	2407.96	719.852	963.2			1094.53	232.198	154.4
814.5	2381.21	703.226	933.231			1086.91	224.685	153.231
815.5	2354.38	687.095	905.692			1079.08	217.371	153.692
816.5	2327.82	671.879	881.385			1071.07	210.282	154.985
817.5	2301.32	657.32	858.831			1062.93	203.436	157.231
818.5	2274.9	643.436	838.769			1054.65	196.829	160.369
819.5	2248.44	630.19	820.523			1046.27	190.466	163.723
820.5	2222.17	617.459	804.769			1037.85	184.366	167.969
821.5	2195.96	605.385	790.431			1029.29	178.513	172.831
822.5	2169.92	593.869	777.846			1020.68	172.929	178.646
823.5	2144.18	582.872	766.738			1012.01	167.622	184.338
824.5	2118.45	572.432	757.446			1003.25	162.571	190.246
825.5	2092.85	562.551	749.169			994.501	157.813	197.169
826.5	2067.17	552.971	741.969			985.626	153.334	204.369
827.5	2041.74	543.947	736.246			976.786	149.131	211.446
828.5	2016.37	535.245	731.938			967.815	145.204	219.138
829.5	1991.16	527.021	727.631			958.834	141.577	226.831
830.5	1965.85	519.257	724.738			949.79	138.22	235.138
831.5	1940.58	511.836	722.585			940.652	135.172	243.385
832.5	1915.45	504.873	721.169			931.462	132.397	251.569
833.5	1890.31	498.193	720.492			922.223	129.902	259.692
834.5	1865.17	491.933	720.492			912.865	127.65	268.492
835.5	1839.98	485.915	721.231			903.487	125.671	277.231
836.5	1815.09	480.398	722.369			894.017	123.98	285.569
837.5	1790.03	475.163	723.846			884.501	122.458	294.246
838.5	1764.98	470.348	726.4			874.892	121.186	303.2
839.5	1740	465.758	728.954			865.197	120.09	312.154
840.5	1715.29	461.728	731.908			855.481	119.217	320.708
841.5	1690.4	458.08	735.2			845.664	118.52	329.6
842.5	1665.7	454.654	739.231			835.828	117.968	338.431
843.5	1641.09	451.79	743.6			825.976	117.578	347.6
844.5	1616.61	449.268	747.969			816.031	117.317	356.769
845.5	1592.33	447.048	752.738			806.102	117.163	365.538
846.5	1568.21	445.488	757.846			796.174	117.161	374.646
847.5	1544.28	444.31	763.354			786.188	117.28	383.354
848.5	1520.57	443.692	768.8			776.213	117.526	392.8
849.5	1496.99	443.517	774.646			766.233	117.894	401.846
850.5	1473.8	443.922	781.231			756.287	118.467	410.831
851.5	1451	444.826	787.415			746.375	119.176	420.215
852.5	1428.65	446.291	794			736.517	120.089	429.2
853.5	1406.34	448.277	800.585			726.669	121.261	438.185
854.5	1384.59	450.841	807.908			716.874	122.689	447.108
855.5	1363.24	453.986	814.831			707.135	124.45	456.431
856.5	1342.39	457.69	822.492			697.475	126.541	465.692
857.5	1321.93	461.954	829.815			687.879	128.996	474.615
858.5	1302.04	466.678	837.477			678.361	131.892	483.877
859.5	1282.56	471.882	845.138			668.982	135.168	493.138
860.5	1263.61	477.605	853.2			659.594	138.897	502
861.5	1245.25	483.667	861.2			650.366	143.066	511.6
862.5	1227.47	490.071	869.262			641.259	147.561	520.462
863.5	1210.14	496.854	877.662			632.233	152.43	529.662
864.5	1193.54	503.6	886.062			623.29	157.584	538.862
865.5	1177.29	510.667	894.462			614.472	162.912	548.062
866.5	1161.83	517.616	902.862			605.792	168.399	557.262
867.5	1147.05	524.549	911.662			597.252	173.9	566.062
868.5	1132.74	531.284	920.062			588.87	179.352	575.262
869.5	1118.92	537.824	928.862			580.564	184.607	584.062
870.5	1105.91	543.929	937.6			572.445	189.603	593.6
871.5	1093.45	549.579	946.4			564.409	194.192	602.4
872.5	1081.63	554.774	955.2			556.596	198.346	611.2
873.5	1070.42	559.215	964			548.934	201.955	620
874.5	1059.77	563.143	972.8			541.424	204.924	628.8
875.5	1049.57	566.22	981.6			534.098	207.26	637.6
876.5	1040.12	568.621	990.4			526.936	208.851	646.4
877.5	1031.16	570.191	999.2			520.012	209.728	655.2
878.5	1022.94	570.947	1008			513.344	209.888	664
879.5	1015.15	570.931	1017.2			506.815	209.334	672.4
880.5	1007.99	570.321	1025.66			500.537	208.169	680.862
881.5	1001.34	568.858	1034.46			494.569	206.388	689.662
882.5	995.132	566.759	1043.32			488.827	204.124	697.723
883.5	989.421	564.207	1051.78			483.336	201.489	706.185
884.5	984.398	561.176	1060.31			478.145	198.595	713.908
885.5	979.744	557.69	1068.77			473.244	195.543	722.369
886.5	975.668	553.927	1077.29			468.685	192.48	730.092
887.5	971.984	550.104	1085.42			464.492	189.562	738.215
888.5	968.916	546.163	1093.94			460.608	186.927	745.938
889.5	966.065	542.381	1102.12			457.058	184.68	753.323
890.5	963.777	538.617	1110.25			453.899	182.934	761.446
891.5	961.884	535.39	1118.09			451.107	181.78	768.492
892.5	960.442	532.301	1125.88			448.727	181.328	776.277
893.5	959.277	529.829	1133.72			446.771	181.535	783.323
894.5	958.556	527.792	1141.57			445.159	182.495	790.369
895.5	958.254	526.529	1148.68			444.019	184.16	797.477
896.5	958.162	525.802	1156.18			443.219	186.52	804.185
897.5	958.421	525.769	1163.29			442.939	189.51	811.292
898.5	959.027	526.549	1170.8			443.002	193.104	818
899.5	959.79	527.983	1177.57			443.478	197.249	824.769
900.5	961.085	530.192	1184.4			444.359	201.879	830.8
901.5	962.55	533.194	1190.83			445.65	206.928	837.231
902.5	964.153	536.791	1197.26			447.299	212.325	843.662
903.5	965.913	541.142	1203.75			449.308	218.084	849.354
904.5	967.978	546.049	1209.85			451.705	224.103	855.446
905.5	970.105	551.651	1215.94			454.374	230.357	861.538
906.5	972.439	557.708	1221.69			457.389	236.84	867.292
907.5	974.774	564.221	1227.11			460.675	243.457	872.708
908.5	977.427	571.251	1232.92			464.221	250.225	877.723
909.5	979.926	578.479	1238.34			467.948	257.043	883.138
910.5	982.62	585.985	1243.02			471.881	263.903	888.615
911.5	985.401	593.61	1248.09			475.983	270.812	893.692
912.5	987.926	601.414	1252.83			480.188	277.607	898.431
913.5	990.386	609.118	1257.57			484.455	284.319	903.169
914.5	992.922	616.762	1261.91			488.756	290.905	908.308
915.5	995.114	624.111	1266.31			493.021	297.288	912.708
916.5	997.235	631.319	1270.37			497.229	303.397	916.769
917.5	999.118	638.152	1274.03			501.317	309.224	921.231
918.5	1000.78	644.528	1277.69			505.245	314.656	925.692
919.5	1001.93	650.389	1281.02			508.98	319.676	929.815
920.5	1002.96	655.734	1284.74			512.444	324.229	933.538
921.5	1003.5	660.344	1287.72			515.557	328.249	937.323
922.5	1003.59	664.26	1290.71			518.314	331.701	941.108
923.5	1003.25	667.504	1292.95			520.727	334.569	944.954
924.5	1002.37	669.994	1295.6			522.583	336.824	948.4
925.5	1000.95	671.61	1298.25			523.94	338.393	951.846
926.5	998.756	672.474	1300.15			524.773	339.307	955.354
927.5	996.215	672.505	1302.12			524.984	339.518	958.123
928.5	992.78	671.663	1303.69			524.602	339.085	961.292
929.5	988.709	670.147	1305.26			523.518	338.005	964.462
930.5	984.131	667.72	1306.83			521.761	336.222	967.631
931.5	978.724	664.697	1308.06			519.333	333.885	970.462
932.5	972.458	660.882	1308.95			516.138	330.926	972.954
933.5	965.795	656.512	1310.18			512.268	327.423	975.785
934.5	958.304	651.588	1310.74			507.642	323.442	977.938
935.5	950.129	646.268	1311.23			502.383	318.987	980.831
936.5	941.381	640.432	1311.78			496.374	314.155	982.985
937.5	932.034	634.321	1311.94			489.749	309.002	985.538
938.5	922.173	627.932	1311.75			482.519	303.579	987.754
939.5	911.994	621.545	1311.91			474.739	297.941	990.308
940.5	901.228	614.901	1311.72			466.412	292.15	992.523
941.5	890.251	608.356	1311.2			457.627	286.254	994.4
942.5	879.006	602.013	1311.02			448.485	280.355	996.615
943.5	867.545	595.709	1310.49			439.038	274.454	998.492
944.5	856.201	589.886	1309.97			429.361	268.647	1000.37
945.5	844.744	584.121	1308.71			419.563	262.925	1002.31
946.5	833.517	578.894	1307.78			409.65	257.373	1004.58
947.5	822.627	574.225	1306.92			399.818	252.052	1006.12
948.5	811.992	569.973	1306			390.139	246.967	1008.4
949.5	801.727	566.3	1304.74			380.637	242.096	1010.34
950.5	792.176	563.283	1303.48			371.444	237.54	1012.28
951.5	783.326	560.843	1302.22			362.681	233.296	1014.22
952.5	775.226	559.219	1300.95			354.399	229.358	1016.15
953.5	767.81	558.291	1299.69			346.647	225.761	1018.09
954.5	761.54	558.021	1298.77			339.596	222.516	1020.37
955.5	756.186	558.586	1297.45			333.23	219.65	1023.05
956.5	751.837	559.966	1296.52			327.649	217.088	1025.32
957.5	748.737	562.085	1295.2			322.871	214.919	1028
958.5	746.689	565.078	1294.62			318.944	213.082	1030.62
959.5	745.843	568.868	1293.63			315.89	211.559	1033.63
960.5	746.391	573.654	1292.98			313.722	210.43	1036.98
961.5	748.053	579.195	1293.08			312.402	209.554	1040.28
962.5	751.056	585.814	1293.11			311.894	209.065	1044.31
963.5	755.413	593.147	1293.48			312.227	208.83	1048.68
964.5	761.095	601.597	1294.52			313.358	208.959	1053.72
965.5	767.96	611.124	1295.91			315.188	209.358	1059.11
966.5	776.221	621.526	1297.97			317.664	209.975	1065.17
967.5	785.757	633.162	1301.05			320.785	210.918	1072.25
968.5	796.712	645.876	1304.8			324.441	212.125	1080
969.5	808.818	659.765	1309.57			328.535	213.588	1088.77
970.5	822.445	674.948	1315.35			333.097	215.27	1098.55
971.5	837.367	691.527	1322.83			338.05	217.257	1110.03
972.5	853.678	709.559	1331.66			343.349	219.47	1122.86
973.5	871.517	729.246	1342.52			349.024	221.952	1137.72
974.5	890.765	750.565	1355.75			355.044	224.738	1154.95
975.5	911.601	773.738	1371.35			361.445	227.832	1174.55
976.5	934.178	798.822	1390			368.292	231.279	1197.2
977.5	958.602	826.236	1412.03			375.67	235.155	1223.23
978.5	984.83	855.981	1438.46			383.721	239.478	1253.66
979.5	1013.29	888.394	1469.63			392.516	244.404	1288.83
980.5	1044.27	923.735	1506.55			402.393	249.989	1329.75
981.5	1077.66	962.239	1550.25			413.463	256.434	1377.45
982.5	1113.86	1004.25	1602.06			426.048	263.907	1433.26
983.5	1153.18	1050.08	1663.69			440.447	272.617	1498.89
984.5	1196.2	1100.16	1736.15			457.102	282.858	1575.35
985.5	1242.91	1155.15	1822.49			476.359	294.959	1665.69
986.5	1294.11	1215.38	1925.08			498.627	309.274	1772.28
987.5	1350.02	1281.32	2046.62			524.423	326.249	1897.82
988.5	1411.18	1353.93	2191.91			554.19	346.372	2046.31
989.5	1478.13	1433.77	2364.89			588.414	370.147	2223.29
990.5	1551.68	1521.66	2571.38			627.767	398.244	2433.78
991.5	1632.05	1618.64	2818.89			672.585	431.276	2684.49
992.5	1720.47	1725.78	3115.08			723.601	469.996	2984.68
993.5	1817.33	1844.18	3471.23			781.291	515.15	3344.03
994.5	1923.49	1975.2	3899.08			846.32	567.656	3775.88
995.5	2040	2120.56	4414.98			919.416	628.531	4294.98
996.5	2167.71	2281.81	5037.85			1001.2	698.849	4921.05
997.5	2307.61	2461.34	5790.62			1092.53	779.953	5677.82
998.5	2460.93	2661.16	6702.86			1194.17	873.318	6593.26
999.5	2628.6	2884.09	7809.38			1307.11	980.621	7702.98

## Sheet: cancer NTA averages
	L1	L2	L3	L4	L5	L6	L7	L8	L9	L10	L11	L12	L13	AVG	stdev	sem			A1	A2	AVG	stdev	sem
0.5	0	0	0	0	0	0	0	0	0	0	0	0	0	0	0	0		0.5	0	0	0	0	0
1.5	0	0	0	0	0	0	0	0	0	0	0	0	0	0	0	0		1.5	0	0	0	0	0
2.5	0	0	0	0	0	0	0	0	0	0	0	0	0	0	0	0		2.5	0	0	0	0	0
3.5	0	0	0	0	0	0	0	0	0	0	0	0	0	0	0	0		3.5	0	0	0	0	0
4.5	0	0	0	0	0	0	0	0	0	0	0	0	0	0	0	0		4.5	0	0	0	0	0
5.5	0	0	0	0	0	0	0	0	0	0	0	0	0	0	0	0		5.5	0	0	0	0	0
6.5	0	0	0	0	0	0	0	0	0	0	0	0	0	0	0	0		6.5	0	0	0	0	0
7.5	0	0	0	0	0	0	0.8	0	0	0	0	0	0	0.0615385	0.22188	0.0615385		7.5	0	0	0	0	0
8.5	0	0	0	0	0	7.33333	34.4	0	0	0	0	0	0	3.21026	9.58803	2.65924		8.5	0	0	0	0	0
9.5	0	0	0	0	0	62.7407	291.2	0	0	0	0	0	0	27.2262	81.1877	22.5174		9.5	0	0	0	0	0
10.5	0	0	0	0	0	297.407	920	0	0	0	0	0	0	93.6467	261.541	72.5384		10.5	0	0	0	0	0
11.5	0	0	0	0.740741	0	924.815	1424	0	0	0	0	0	0	180.735	452.623	125.535		11.5	0	0	0	0	0
12.5	0	0	0	2.96296	0	2123.41	1343.2	0	0	0	0	0	0	266.89	670.016	185.829		12.5	0	0	0	0	0
13.5	0	0	0	13.3333	0	3935.56	930.4	0	0	0	0	0	0	375.33	1100.12	305.117		13.5	0	0	0	0	0
14.5	0	0	0	47.4074	0	6280.59	560	0	0	0	0	0	0	529.846	1734.75	481.132		14.5	0	0	0	0	0
15.5	0	0	0	142.963	0	9023.26	365.6	0	0	0	0	0	0	733.217	2493.06	691.452		15.5	0	0	0	0	0
16.5	0	0	0	348.889	0	12016.1	369.6	0	0	0	0	0	0	979.582	3318.76	920.458		16.5	0	0	0	0	0
17.5	0	0	53.0909	701.481	0	15101	585.6	0	0	0	0	0	0	1264.7	4164.17	1154.93		17.5	12.8	0	6.4	9.05097	6.4
18.5	0	0	773.091	1185.93	0	18087.3	988	0	0	0	0	0	0	1618.02	4967.35	1377.7		18.5	128.8	0	64.4	91.0754	64.4
19.5	0	0	2382.55	1727.41	0	20754.1	1472.8	0	0	0	0	0	0	2025.92	5687.76	1577.5		19.5	733.6	0	366.8	518.734	366.8
20.5	0	0	1911.27	2225.19	0	22873.5	1909.6	0	0	0	0	0	0	2224.58	6265.74	1737.8		20.5	2385.6	0	1192.8	1686.87	1192.8
21.5	0	0	484.364	2613.33	0	24259.5	2246.4	0	0	0	0	0	0	2277.2	6665.96	1848.8		21.5	4615.2	0	2307.6	3263.44	2307.6
22.5	0	0	67.6364	2901.48	0	24814.4	2560.8	0	0	0	0	0	0	2334.18	6830.72	1894.5		22.5	5591.2	0	2795.6	3953.58	2795.6
23.5	0	0	283.636	3162.96	0	24552.8	3080	0	0	0	0	0	0	2390.72	6758.39	1874.44		23.5	4509.6	0	2254.8	3188.77	2254.8
24.5	0	0.655738	2740.36	3480	0	23596.2	4176.8	0	0	0	0	0	0	2614.93	6486.88	1799.14		24.5	2600.8	0	1300.4	1839.04	1300.4
25.5	0	1.96721	20577.5	3897.04	0	22136.1	6281.6	0	0.8	0	0	0	0	4068.84	7920.76	2196.82		25.5	1161.6	0	580.8	821.375	580.8
26.5	0	5.90164	84322.2	4399.26	0	20386.7	9613.6	0	4.8	0.8	0	0	0	9133.32	23368.8	6481.33		26.5	436.8	0	218.4	308.864	218.4
27.5	0	15.7377	140778	4953.33	0	18547.6	13830.4	0	16.8	4	0	0	0	13703.5	38662.1	10722.9		27.5	151.2	0	75.6	106.915	75.6
28.5	0	37.377	91986.9	5556.3	0	16778.7	17973.6	0	61.6	12.8	0	1.62963	0	10185.3	25410.7	7047.65		28.5	52.8	0	26.4	37.3352	26.4
29.5	0	82.623	28238.5	6238.52	0	15198.7	20879.2	0	236	36.8	0	1.62963	0	5454.77	9645.95	2675.3		29.5	20	0	10	14.1421	10
30.5	0	167.213	5730.18	6986.67	0	13891.8	21772	0	850.4	92.8	0	3.25926	0.8	3807.32	6837.19	1896.3		30.5	8.8	0	4.4	6.22254	4.4
31.5	0	310.82	1160	7660.74	0	12920.5	20590.4	0	2603.2	201.6	0	4.88889	3.2	3496.57	6447.95	1788.34		31.5	4.8	0	2.4	3.39411	2.4
32.5	0	527.869	341.818	8023.7	0	12346.1	17883.2	0	6351.2	385.6	0	7.33333	6.4	3528.71	5885.17	1632.25		32.5	3.2	0	1.6	2.26274	1.6
33.5	0	822.295	190.545	7885.19	0	12242.6	14472.8	0	12070.4	652	0	11.4074	13.6	3720.06	5689.51	1577.99		33.5	2.4	0	1.2	1.69706	1.2
34.5	0	1176.39	218.182	7231.11	0	12720.1	11129.6	0	17984	988.8	0	16.2963	27.2	3960.9	6190.31	1716.88		34.5	3.2	0	1.6	2.26274	1.6
35.5	0	1552.79	474.182	6227.41	0	13948.8	8372	0	21571.2	1357.6	0	23.6296	48.8	4121.26	6785.01	1881.82		35.5	4.8	0	2.4	3.39411	2.4
36.5	0	1897.05	1608	5118.52	0	16186.3	6436	0	21756	1706.4	0	35.037	81.6	4217.3	6957.2	1929.58		36.5	8	0	4	5.65685	4
37.5	0	2156.07	6568.73	4105.93	0	19796.7	5354.4	0.745763	19519.2	1987.2	0	49.7037	128	4589.75	7049.51	1955.18		37.5	16	0	8	11.3137	8
38.5	0	2290.49	24959.3	3300	0	25230.7	5209.6	1.49153	16521.6	2175.2	0	70.0741	188.8	6149.79	9525.88	2642		38.5	38.4	0	19.2	27.1529	19.2
39.5	0	2289.84	70877.8	2725.19	0	32903.9	7340	2.98305	13816.8	2269.6	0	96.963	264.8	10199.1	20446.5	5670.85		39.5	97.6	0	48.8	69.0136	48.8
40.5	0	2169.18	129126	2357.78	0	42925.3	18200	5.22034	11743.2	2296	0	133.63	354.4	16100.8	36091.1	10009.9		40.5	252.8	0	126.4	178.757	126.4
41.5	0	1963.93	139795	2160.74	0	54701	47918.4	8.94915	10343.2	2288.8	0	181.704	452.8	19985.7	40578.5	11254.5		41.5	640	0	320	452.548	320
42.5	0	1718.03	89773.1	2097.78	0	66639.6	85372	13.4237	9616.8	2284	0	243.63	558.4	19870.5	35072.5	9727.36		42.5	1525.6	0	762.8	1078.76	762.8
43.5	0	1472.13	36672.7	2141.48	0	76353	94760	20.1356	9548.8	2310.4	0	321.852	664.8	17251.2	32131.4	8911.64		43.5	3297.6	0	1648.8	2331.76	1648.8
44.5	0	1257.7	11383.3	2265.93	0	81511.6	71733.6	28.339	10093.6	2385.6	0	419.63	768.8	13988.3	28122.9	7799.88		44.5	6287.2	0	3143.6	4445.72	3143.6
45.5	0	1095.74	4288.73	2449.63	0	80946.1	47023.2	39.5254	11184.8	2516	0	539.407	867.2	11611.6	24441.7	6778.91		45.5	10359.2	0	5179.6	7325.06	5179.6
46.5	0	995.41	3344	2674.07	0	75187	36130.4	53.6949	12764	2697.6	0	685.259	956.8	10422.2	21865.7	6064.46		46.5	14568.8	0	7284.4	10301.7	7284.4
47.5	0	959.344	3938.18	2924.44	0.628571	66063.6	33830.4	73.0847	14798.4	2919.2	0	860.444	1036	9800.28	19396.3	5379.57		47.5	17431.2	0	8715.6	12325.7	8715.6
48.5	0	985.574	4951.27	3200.74	1.88571	55748	33296	99.1864	17288.8	3162.4	0	1067.41	1104.8	9300.47	16928.7	4695.19		48.5	17856.8	0	8928.4	12626.7	8928.4
49.5	1.33333	1068.2	6172.36	3517.78	4.4	45942.5	32322.4	135.729	20278.4	3406.4	0	1311.04	1164	8871.12	14747.6	4090.26		49.5	15918.4	0	7959.2	11256	7959.2
50.5	3.33333	1201.97	7584	3922.22	10.0571	37578.4	31444.8	187.932	23872	3633.6	0	1596.22	1213.6	8634.48	13207.3	3663.04		50.5	12688.8	0	6344.4	8972.34	6344.4
51.5	7.33333	1379.67	9210.91	4494.81	22.6286	30932	31940	262.508	28303.2	3828	0	1929.48	1255.2	8735.83	12625.7	3501.74		51.5	9439.2	0	4719.6	6674.52	4719.6
52.5	15.3333	1594.1	11088	5354.81	47.7714	25888.3	34824	372.136	34108	3980	0	2320.59	1289.6	9298.66	13226.9	3668.48		52.5	7037.6	0	3518.8	4976.33	3518.8
53.5	32.6667	1838.69	13239.3	6637.04	94.2857	22169.5	40404.8	529.492	42479.2	4086.4	0	2786.67	1319.2	10432.1	15173.9	4208.47		53.5	5916	0.676923	2958.34	4182.77	2957.66
54.5	68	2106.23	15664.7	8444.44	176.629	19474.9	48286.4	756.203	55847.2	4148.8	0	3348.89	1344.8	12282.1	18754.3	5201.51		54.5	6340	1.35385	3170.68	4482.1	3169.32
55.5	138	2390.16	18327.3	10785.2	312.4	17540.5	57866.4	1079.12	78398.4	4173.6	0	4039.04	1368	15109.1	24714.4	6854.54		55.5	8659.2	2.03077	4330.62	6121.54	4328.58
56.5	270	2684.59	21146.9	13537.8	523.6	16158.6	69246.4	1537.76	115593	4170.4	0	4897.04	1390.4	19319.7	34459.3	9557.28		56.5	13377.6	3.38462	6690.49	9457	6687.11
57.5	495.333	2983.61	24023.3	16492.6	834.743	15174.3	84256.8	2184.34	171702	4149.6	0	5970.15	1416.8	25360.2	49471.1	13720.8		57.5	21045.6	5.41538	10525.5	14877.7	10520.1
58.5	834.667	3282.62	26922.2	19483.7	1268.46	14481.7	106272	3097.15	246177	4125.6	0	7304.81	1452	33438.6	69982.3	19409.6		58.5	32028	7.44615	16017.7	22642	16010.3
59.5	1281.33	3577.7	30152	22635.6	1843.6	14011.6	136990	4385.83	331989	4109.6	0	8940.96	1505.6	43186.3	94203.2	26127.3		59.5	46233.6	11.5077	23122.6	32684	23111
60.5	1799.33	3866.89	35083.6	26663	2572.74	13729.6	172642	6204.75	417692	4116.8	0	10899.8	1584.8	53604.3	118761	32938.3		60.5	62952	16.2462	31484.1	44502.3	31467.9
61.5	2338	4147.54	45437.8	32845.2	3460.29	13628.6	206053	8770.92	490924	4160	0	13176.4	1696	63587.5	139802	38774.1		61.5	80896.8	23.6923	40460.2	57185.9	40436.6
62.5	2857.33	4419.02	68626.9	42196.3	4510	13725.6	233080	12372.2	540825	4257.6	0	15734.9	1846.4	72650.1	154206	42768.9		62.5	98483.2	34.5231	49258.9	69613.7	49224.3
63.5	3339.33	4683.28	113893	54347.4	5725.66	14059.6	254408	17377	560357	4427.2	0	18510.1	2042.4	81013.1	160795	44596.5		63.5	114206	48.7385	57127.2	80721.1	57078.4
64.5	3790.67	4940.33	176097	67615.6	7124.86	14689.5	271621	24228.3	549367	4694.4	0	21419	2296	88298.7	161035	44663		64.5	126905	69.0462	63486.9	89686.4	63417.9
65.5	4228.67	5192.79	221780	80438.5	8747.83	15697.4	284614	33430.3	515844	5092.8	0	24372.7	2624.8	92466.4	156450	43391.4		65.5	135783	96.8	67940	95944.8	67843.2
66.5	4674	5444.59	228087	92638.5	10672.5	17189.3	292735	45534.8	473144	5667.2	0	27296.3	3056.8	92780	147643	40948.7		66.5	140257	134.708	70195.8	99081.3	70061
67.5	5142	5700.33	215729	105570	13024.6	19306.2	296458	61132.4	435047	6480.8	0.814815	30151.4	3619.2	92104.8	138401	38385.5		67.5	139931	184.8	70058	98815.6	69873.2
68.5	5650.67	5965.25	212169	121616	15999	22223.3	297484	80897.4	412174	7620.8	1.62963	32952.7	4344.8	93776.9	133039	36898.3		68.5	134863	251.138	67557.2	95185.1	67306
69.5	6219.33	6246.56	213927	143493	19881.1	26161.3	297926	105739	410986	9206.4	2.44444	35779.3	5260.8	98525.3	132778	36826.1		69.5	125866	337.785	63101.7	88761.6	62763.9
70.5	6882	6556.07	200191	173201	25077.5	31385.9	299649	137104	434042	11397.6	4.07407	38773	6392.8	105435	137210	38055.1		70.5	114466	450.154	57457.9	80621.1	57007.7
71.5	7693.33	6910.16	167508	210716	32170.9	38197.7	303882	177378	480138	14406.4	5.7037	42123.5	7764.8	114530	147456	40896.9		71.5	102426	592.308	51509	72007	50916.6
72.5	8738	7332.46	133140	253268	42001.8	46920.3	311030	230054	544613	18508	8.96296	46048.4	9400.8	127005	164594	45650		72.5	91190.4	771.692	45981	63935.7	45209.4
73.5	10140	7864.26	112423	296027	55764.3	57860	320771	299136	621200	24062.4	12.2222	50766.2	11335.2	143643	187130	51900.4		73.5	81605.6	995.077	41300.3	57000.2	40305.3
74.5	12074.7	8565.9	108089	333916	75072.8	71293.9	332636	387533	705214	31544.8	18.7407	56480.5	13616.8	164312	213242	59142.7		74.5	73961.6	1271.26	37616.4	51399.8	36345.2
75.5	14780.7	9532.46	116129	363581	101907	87482.6	346758	495055	795220	41584	26.8889	63369	16323.2	188596	242443	67241.5		75.5	68201.6	1609.05	34905.3	47088	33296.3
76.5	18569.3	10895.1	132609	384726	138376	106763	364295	617277	890729	55011.2	39.1111	71584.7	19568.8	216188	274575	76153.4		76.5	64122.4	2022.65	33072.5	43911.2	31049.9
77.5	23836.7	12832.1	155773	399942	186346	129613	387222	746233	987864	72890.4	57.037	81261.5	23523.2	246723	308260	85495.9		77.5	61502.4	2527.63	32015	41701.5	29487.4
78.5	31069.3	15567.9	185875	412013	247042	156504	417617	872723	1.07795e+06	96500	83.1111	92522.2	28420	279529	340582	94460.5		78.5	60172	3143.63	31657.8	40325.1	28514.2
79.5	40846.7	19367.9	224897	420781	320776	187609	456806	989029	1.15095e+06	127242	120.593	105492	34575.2	313730	368361	102165		79.5	60041.6	3897.72	31969.7	39699.7	28071.9
80.5	53841.3	24542.3	276197	424569	406946	222878	504712	1.09087e+06	1.20058e+06	166474	174.37	120302	42400	348807	389848	108125		80.5	61125.6	4818.34	32972	39815.2	28153.6
81.5	70823.3	31448.5	343191	425361	504363	262821	559652	1.17809e+06	1.22666e+06	215299	249.333	137093	52402.4	385189	405488	112462		81.5	63564.8	5941.35	34753.1	40745.9	28811.7
82.5	92665.3	40496.4	426522	430728	611844	309080	618790	1.25408e+06	1.23386e+06	274381	352.815	156024	65190.4	424155	417399	115766		82.5	67653.6	7305.35	37479.5	42672.7	30174.1
83.5	120363	52143.6	521122	450306	728937	363398	679415	1.32456e+06	1.2288e+06	343841	495.407	177269	81447.2	467084	428279	118783		83.5	73868.8	8950.28	41409.5	45904.3	32459.3
84.5	155069	66845.9	616159	491387	856745	425676	740904	1.39608e+06	1.21761e+06	423269	686.889	201034	101890	514873	440560	122189		84.5	82849.6	10920.8	46885.2	50861.3	35964.4
85.5	198135	84954.1	699151	556710	998859	493759	806420	1.47472e+06	1.20487e+06	511811	942.741	227568	127210	568085	456262	126544		85.5	95308.8	13262.3	54285.5	58015.7	41023.3
86.5	251151	106576	761380	643676	1.16209e+06	565724	882500	1.56509e+06	1.19364e+06	608298	1279.26	257184	157986	627429	477451	132421		86.5	111798	16023.4	63910.5	67722.6	47887.1
87.5	315972	131454	800363	744041	1.35635e+06	642222	974942	1.6697e+06	1.18596e+06	711375	1716.81	290285	194607	693768	506578	140499		87.5	132354	19261.2	75807.4	79968.4	56546.2
88.5	394721	158955	818589	844838	1.59299e+06	726636	1.08216e+06	1.78845e+06	1.1834e+06	819615	2282.3	327380	237214	767480	546085	151457		88.5	156132	23038.4	89585.2	94111.4	66546.8
89.5	489732	188195	821128	931451	1.8814e+06	823478	1.19084e+06	1.91869e+06	1.18747e+06	931646	3006.67	369105	285670	847832	597609	165747		89.5	181256	27434.3	104345	108768	76910.8
90.5	603451	218274	814226	992319	2.22474e+06	936657	1.27902e+06	2.0558e+06	1.19964e+06	1.04631e+06	3933.11	416231	339591	933092	661587	183491		90.5	205106	32545.8	118826	122019	86280.3
91.5	738291	248512	804812	1.02293e+06	2.61626e+06	1.06859e+06	1.32664e+06	2.19434e+06	1221172	1.16281e+06	5113.78	469664	398434	1.02135e+06	737361	204507		91.5	225046	38491.9	131769	131914	93277.3
92.5	896485	278571	799932	1.02665e+06	3.03801e+06	1.22011e+06	1.32595e+06	2.32954e+06	1.25288e+06	1.28088e+06	6621.19	530434	461599	1.11136e+06	822931	228240		92.5	239296	45422.9	142359	137089	96936.6
93.5	1080004	308422	805796	1.012e+06	3.46306e+06	1.39086e+06	1284320	2.4586e+06	1.29486e+06	1.4008e+06	8547.41	599659	528554	1.20273e+06	914200	253553		93.5	247514	53519.6	150517	137175	96997.4
94.5	1.29061e+06	338205	826697	988399	3.86095e+06	1.57972e+06	1218008	2.58134e+06	1346384	1.5234e+06	11020.4	678497	598924	1.29555e+06	1.00509e+06	278763		94.5	250815	63000.6	156908	132805	93907.3
95.5	1.53008e+06	368052	864178	962930	4.20466e+06	1.78537e+06	1.14325e+06	2.70017e+06	1.40592e+06	1649796	14206.3	768071	672554	1.38994e+06	1.08938e+06	302140		95.5	251281	74126.5	162704	125267	88577.2
96.5	1.80062e+06	397988	916647	939433	4.4764e+06	2.00668e+06	1.07082e+06	2.81932e+06	1.47134e+06	1.78124e+06	18326.8	869372	749513	1.48598e+06	1.16309e+06	322584		96.5	251280	87195.8	169238	116025	82042.1
97.5	2.10536e+06	427913	979564	919284	4.67025e+06	2.24302e+06	1.00576e+06	2.94358e+06	1.54024e+06	1.91879e+06	23667.1	983168	830075	1.5839e+06	1.22596e+06	340020		97.5	252903	102550	177727	106315	75176.4
98.5	2.44876e+06	457717	1.04633e+06	902706	4.79104e+06	2.49438e+06	949938	3.07677e+06	1.61041e+06	2.06308e+06	30593	1.1099e+06	914673	1.68433e+06	1.28124e+06	355353		98.5	257663	120570	189117	96939.4	68546.5
99.5	2836674	487419	1.10984e+06	889733	4.8507e+06	2.7612e+06	904450	3.22012e+06	1.68005e+06	2214156	39565.8	1.24963e+06	1.00385e+06	1.78826e+06	1.33454e+06	370134		99.5	266452	141673	204063	88231.9	62389.4
100.5	3.2759e+06	517347	1.16428e+06	880552	4.86392e+06	3.04402e+06	870530	3371060	1.74787e+06	2.37136e+06	51151.6	1.40189e+06	1.09823e+06	1.89678e+06	1.39216e+06	386115		100.5	279642	166311	222976	80136.7	56665.2
101.5	3773044	548262	1.20664e+06	875362	4.84462e+06	3.34298e+06	849350	3.52282e+06	1.81277e+06	2.53333e+06	66037.5	1.56568e+06	1.19848e+06	2.01072e+06	1.45983e+06	404883		101.5	297240	194969	246105	72316.2	51135.3
102.5	4.33286e+06	581428	1.23714e+06	874041	4.804e+06	3.65728e+06	841471	3.66538e+06	1.87342e+06	2.69811e+06	85039.8	1.73927e+06	1.30534e+06	2.13037e+06	1.54189e+06	427643		102.5	319031	228166	273598	64251.6	45432.7
103.5	4.95628e+06	618576	1.2586e+06	875904	4.75013e+06	3.98477e+06	846560	3.7877e+06	1928012	2863244	109100	1.92018e+06	1.41962e+06	2.25528e+06	1.64093e+06	455113		103.5	344680	266452	305566	55315.7	39114.1
104.5	5.63881e+06	661791	1.2751e+06	879798	4.68841e+06	4.32176e+06	863458	3.88061e+06	1974164	3.02608e+06	139268	2.10511e+06	1.5422e+06	2.38435e+06	1.75771e+06	487502		104.5	373804	310404	342104	44830.7	31700.1
105.5	6.36965e+06	713290	1.2907e+06	884624	4.62239e+06	4.66306e+06	890449	3.93932e+06	2.00935e+06	3.18405e+06	176667	2.29008e+06	1.67407e+06	2.51598e+06	1.89106e+06	524487		105.5	406013	360606	383309	32107.7	22703.5
106.5	7131992	775141	1.30873e+06	889981	4.55443e+06	5.00239e+06	925542	3.96458e+06	2.03156e+06	3.33495e+06	222431	2.47073e+06	1.8162e+06	2.64836e+06	2.03786e+06	565201		106.5	440933	417622	429277	16483.5	11655.6
107.5	7.90439e+06	848936	1.33167e+06	896467	4.48625e+06	5.33288e+06	966666	3.96221e+06	2.03998e+06	3.47723e+06	277635	2.64276e+06	1.96951e+06	2.77974e+06	2.19316e+06	608273		107.5	478216	481941	480079	2634.31	1862.74
108.5	8.66311e+06	935496	1.36139e+06	905308	4.41914e+06	5.64772e+06	1.01178e+06	3.94136e+06	2.03544e+06	3.61013e+06	343222	2.80249e+06	2134616	2.90855e+06	2.3507e+06	651967		108.5	517543	553917	535730	25719.9	18186.7
109.5	9.38473e+06	1.03465e+06	1.39917e+06	917461	4.3541e+06	5.94074e+06	1.05891e+06	3.91232e+06	2.02043e+06	3.73379e+06	419936	2.94731e+06	2.31159e+06	3.03347e+06	2.50376e+06	694417		109.5	558610	633676	596143	53079.8	37533.1
110.5	10048664	1.14518e+06	1.44541e+06	932755	4.29184e+06	6.20685e+06	1.10623e+06	3.88448e+06	1.9987e+06	3.84907e+06	508285	3.07606e+06	2.49971e+06	3.15332e+06	2.64604e+06	733879		110.5	601118	721035	661077	84794.2	59958.5
111.5	1.0639e+07	1.26485e+06	1.49917e+06	949573	4.2329e+06	6.44223e+06	1.15203e+06	3.86503e+06	1.97458e+06	3.9574e+06	608519	3.18907e+06	2.69716e+06	3.26704e+06	2.77251e+06	768956		111.5	644753	815408	730080	120671	85327.6
112.5	1.11455e+07	1.39075e+06	1.55776e+06	965224	4.17765e+06	6.6444e+06	1.1948e+06	3.85837e+06	1.95219e+06	4.06044e+06	720642	3.28809e+06	2901036	3.37361e+06	2.87981e+06	798716		112.5	689166	915729	802448	160204	113281
113.5	11564006	1.51954e+06	1.61669e+06	976765	4.12641e+06	6.81201e+06	1.23321e+06	3.86613e+06	1.93483e+06	4.15976e+06	844431	3.37591e+06	3.10739e+06	3.47208e+06	2.9664e+06	822733		113.5	733962	1.02043e+06	877197	202564	143235
114.5	1.18955e+07	1.6479e+06	1.67005e+06	981893	4.07942e+06	6.94475e+06	1.26614e+06	3.88766e+06	1924524	4.25651e+06	979476	3455936	3.31163e+06	3.56165e+06	3.03236e+06	841027		114.5	778702	1.1275e+06	953101	246637	174398
115.5	1.21456e+07	1.77281e+06	1.71135e+06	979511	4.03688e+06	7.04305e+06	1.29264e+06	3.92062e+06	1.92187e+06	4.35117e+06	1.12523e+06	3.53175e+06	3.50911e+06	3.64166e+06	3.07906e+06	853979		115.5	822919	1.23461e+06	1.02876e+06	291108	205844
116.5	1.23229e+07	1.89189e+06	1.73469e+06	969856	3.99892e+06	7.10795e+06	1.31197e+06	3.96169e+06	1.92606e+06	4.44348e+06	1.28103e+06	3606658	3.69572e+06	3.71176e+06	3.10876e+06	862215		116.5	866154	1.33938e+06	1.10277e+06	334620	236612
117.5	1.24379e+07	2.00345e+06	1.73602e+06	954204	3.96554e+06	7.141e+06	1.3236e+06	4.00713e+06	1.93513e+06	4.53243e+06	1.44618e+06	3683394	3.86844e+06	3.77188e+06	3.12421e+06	866499		117.5	908010	1.43966e+06	1.17384e+06	375934	265826
118.5	12501988	2106600	1.71417e+06	934391	3.93661e+06	7.14417e+06	1.32725e+06	4.0533e+06	1946328	4.61643e+06	1.61996e+06	3.76391e+06	4.02568e+06	3.82237e+06	3.12832e+06	867639		118.5	948210	1.53383e+06	1.24102e+06	414093	292808
119.5	12526144	2.20115e+06	1671208	912330	3.9118e+06	7.11985e+06	1.32297e+06	4.09698e+06	1.95653e+06	4693608	1.80164e+06	3.84928e+06	4167240	3.8639e+06	3.12389e+06	866413		119.5	986649	1.62095e+06	1.3038e+06	448519	317151
120.5	12520608	2.28754e+06	1.61199e+06	889685	3.89064e+06	7.07081e+06	1311232	4.13551e+06	1962784	4762132	1.99052e+06	3.93975e+06	4.29404e+06	3.89748e+06	3.11344e+06	863513		120.5	1.02343e+06	1.70089e+06	1362158	479040	338732
121.5	12494222	2.3667e+06	1.54301e+06	867743	3.87253e+06	7.00018e+06	1.29302e+06	4.16685e+06	1.96272e+06	4.82057e+06	2.18589e+06	4.03482e+06	4.40768e+06	3.9243e+06	3.09903e+06	859517		121.5	1.05886e+06	1.77423e+06	1.41654e+06	505841	357684
122.5	1.24542e+07	2.43988e+06	1470960	847419	3.85678e+06	6.91139e+06	1.26981e+06	4.18947e+06	1.95488e+06	4.86817e+06	2.38699e+06	4.1334e+06	4.51e+06	3.94564e+06	3.08229e+06	854874		122.5	1093472	1.84211e+06	1.46779e+06	529365	374318
123.5	1.2406e+07	2.50851e+06	1401440	829344	3.8427e+06	6.80809e+06	1.24359e+06	4.20218e+06	1.93889e+06	4.90503e+06	2.59301e+06	4.23396e+06	4.60266e+06	3.96273e+06	3.06441e+06	849914		123.5	1.12795e+06	1.90604e+06	1.517e+06	550193	389045
124.5	1.23536e+07	2.57403e+06	1338264	813980	3.82967e+06	6.69404e+06	1.21669e+06	4.20397e+06	1.91542e+06	4.9322e+06	2.80302e+06	4.3348e+06	4.68697e+06	3.97666e+06	3.04618e+06	844859		124.5	1.16311e+06	1.96771e+06	1.56541e+06	568936	402299
125.5	1.22991e+07	2.63773e+06	1.28338e+06	801697	3.81717e+06	6.57302e+06	1.19163e+06	4.1938e+06	1.88596e+06	4951548	3.01596e+06	4.43416e+06	4.76384e+06	3.98838e+06	3.02808e+06	839839		125.5	1.19981e+06	2.02876e+06	1.61429e+06	586153	414473
126.5	12243602	2.70062e+06	1.23729e+06	792836	3.80489e+06	6.44872e+06	1.17092e+06	4.17059e+06	1.85255e+06	4.96563e+06	3.23059e+06	4.5304e+06	4.83387e+06	3.99865e+06	3.01031e+06	834910		126.5	1.23895e+06	2.09073e+06	1.66484e+06	602295	425887
127.5	1.21872e+07	2.76331e+06	1199640	787727	3.7927e+06	6.32461e+06	1.15684e+06	4.13324e+06	1817420	4.97741e+06	3.4455e+06	4.6221e+06	4.89746e+06	4.00809e+06	2.99285e+06	830067		127.5	1.28139e+06	2.15493e+06	1.71816e+06	617687	436771
128.5	1.21291e+07	2.82591e+06	1169840	786679	3.7807e+06	6.20391e+06	1.15129e+06	4.08082e+06	1.78269e+06	4.98994e+06	3.65913e+06	4.70813e+06	4954972	4.01716e+06	2.97553e+06	825264		128.5	1.32793e+06	2.22245e+06	1.77519e+06	632524	447262
129.5	1.20685e+07	2.88802e+06	1.14751e+06	789939	3.7692e+06	6.08945e+06	1.15555e+06	4.01283e+06	1.75012e+06	5006032	3.86982e+06	4.7877e+06	5.0068e+06	4.02626e+06	2.9581e+06	820428		129.5	1379308	2.29413e+06	1.83672e+06	646880	457413
130.5	1.20041e+07	2.94882e+06	1.13271e+06	797638	3.75872e+06	5.98371e+06	1.17028e+06	3.9295e+06	1721032	5.028e+06	4.07579e+06	4.86031e+06	5.05338e+06	4.03569e+06	2.94027e+06	815484		130.5	1.43617e+06	2.37058e+06	1.90337e+06	660733	467209
131.5	1.19351e+07	3.00712e+06	1.12596e+06	809719	3.74987e+06	5.8887e+06	1.19531e+06	3.83198e+06	1.6962e+06	5057352	4.27529e+06	4.92572e+06	5.09521e+06	4.04565e+06	2.92181e+06	810365		131.5	1.49905e+06	2.4522e+06	1.97562e+06	673980	476576
132.5	1.18606e+07	3.0616e+06	1.12804e+06	825871	3.74339e+06	5.80604e+06	1.22963e+06	3.72243e+06	1675920	5.09463e+06	4.46655e+06	4983880	5132780	4.05626e+06	2.90257e+06	805028		132.5	1.5684e+06	2.5392e+06	2.0538e+06	686459	485400
133.5	11780082	3.11094e+06	1.13949e+06	845480	3.73996e+06	5736852	1.27133e+06	3.60391e+06	1.6601e+06	5.1393e+06	4.6479e+06	5.03489e+06	5.16656e+06	4.06745e+06	2.88251e+06	799463		133.5	1.64454e+06	2.63162e+06	2.13808e+06	697968	493538
134.5	11693438	3.154e+06	1.15991e+06	867619	3.74023e+06	5.68184e+06	1317616	3.48015e+06	1.64832e+06	5.18975e+06	4.81776e+06	5.07893e+06	5.19695e+06	4.07896e+06	2.86174e+06	793703		134.5	1.7277e+06	2.72936e+06	2.22853e+06	708280	500830
135.5	11600606	3.19e+06	1.18714e+06	891083	3.74463e+06	5.64126e+06	1.36499e+06	3.35508e+06	1.63997e+06	5.2434e+06	4.97472e+06	5.11621e+06	5.22426e+06	4.09026e+06	2.84056e+06	787831		135.5	1.81793e+06	2.83215e+06	2.32504e+06	717164	507111
136.5	1.15017e+07	3.21853e+06	1.21663e+06	914484	3.75337e+06	5.61494e+06	1.40948e+06	3.23249e+06	1.63433e+06	5.29699e+06	5.11756e+06	5.14695e+06	5.24875e+06	4.10048e+06	2.81948e+06	781983		136.5	1.91518e+06	2.93963e+06	2.4274e+06	724393	512224
137.5	1.13969e+07	3.23958e+06	1.24139e+06	936389	3.76632e+06	5.60234e+06	1.44713e+06	3.11561e+06	1.63063e+06	5.34688e+06	5.24529e+06	5.17139e+06	5.2706e+06	4.1085e+06	2.79913e+06	776339		137.5	2019232	3.05129e+06	2.53526e+06	729774	516028
138.5	11286348	3.25351e+06	1252944	955476	3.78301e+06	5.60253e+06	1.47444e+06	3.0069e+06	1.62816e+06	5.38947e+06	5.35724e+06	5.18976e+06	5.29e+06	4.11306e+06	2.78022e+06	771093		138.5	2129704	3.16653e+06	2.64812e+06	733150	518415
139.5	1.11702e+07	3.26094e+06	1.24338e+06	970691	3.80261e+06	5.61429e+06	1488872	2.90793e+06	1.62627e+06	5.42163e+06	5.45302e+06	5.20231e+06	5.30713e+06	4.11302e+06	2.76333e+06	766410		139.5	2.24605e+06	3.28469e+06	2.76537e+06	734432	519322
140.5	11048566	3.26267e+06	1.20791e+06	981356	3.82396e+06	5.63612e+06	1.48917e+06	2.8194e+06	1.62442e+06	5.44103e+06	5.53265e+06	5209314	5.32218e+06	4.1076e+06	2.74877e+06	762372		140.5	2.36756e+06	3.40503e+06	2.8863e+06	733604	518736
141.5	1.09216e+07	3.25958e+06	1.14687e+06	987203	3.84563e+06	5.6663e+06	1475428	2.74126e+06	1.6222e+06	5.44637e+06	5.5965e+06	5.21107e+06	5.33541e+06	4.09657e+06	2.73641e+06	758944		141.5	2.49336e+06	3.52678e+06	3010072	730742	516713
142.5	10789348	3.25253e+06	1.06623e+06	988350	3.86602e+06	5.70299e+06	1448916	2.67291e+06	1.61931e+06	5.43749e+06	5.64531e+06	5.2079e+06	5.3471e+06	4.08034e+06	2.72564e+06	755956		142.5	2.62242e+06	3.64917e+06	3.1358e+06	726019	513373
143.5	1.06522e+07	3.24231e+06	975893	985203	3.88343e+06	5.74423e+06	1.41173e+06	2.61339e+06	1.61558e+06	5.41524e+06	5.68014e+06	5.20014e+06	5357556	4.05977e+06	2.71547e+06	753137		143.5	2.75361e+06	3.77143e+06	3.26252e+06	719703	508907
144.5	1.05104e+07	3.22962e+06	886825	978344	3.89621e+06	5.78805e+06	1.36633e+06	2.56152e+06	1.61093e+06	5.3813e+06	5.70229e+06	5.1881e+06	5.36711e+06	4.03592e+06	2.7048e+06	750177		144.5	2.88568e+06	3.89282e+06	3.38925e+06	712155	503569
145.5	1.03645e+07	3.21502e+06	807967	968431	3.90279e+06	5.8325e+06	1.31519e+06	2.51606e+06	1605332	5.3379e+06	5.71323e+06	5.17209e+06	5.37609e+06	4.00977e+06	2.69267e+06	746813		145.5	3.01734e+06	4.01267e+06	3.515e+06	703804	497665
146.5	10215058	3.19891e+06	744451	956119	3.90185e+06	5.87569e+06	1.26048e+06	2.47584e+06	1.5988e+06	5.28747e+06	5.7145e+06	5.15236e+06	5.38479e+06	3.98202e+06	2.6785e+06	742883		146.5	3.14726e+06	4130324	3.63879e+06	695130	491531
147.5	1.00628e+07	3.1816e+06	697457	942041	3.89231e+06	5.91588e+06	1.20398e+06	2.43976e+06	1.59136e+06	5.23238e+06	5707614	5.12912e+06	5393480	3.95306e+06	2.66214e+06	738346		147.5	3.27417e+06	4.24521e+06	3.75969e+06	686626	485518
148.5	9.90854e+06	3.16329e+06	665316	926798	3.8734e+06	5.9515e+06	1.14704e+06	2.40687e+06	1.58302e+06	5.1747e+06	5.69398e+06	5.10251e+06	5.40237e+06	3.92303e+06	2.64376e+06	733248		148.5	3.39686e+06	4.35677e+06	3.87682e+06	678762	479957
149.5	9.75297e+06	3.1441e+06	645025	910968	3.84476e+06	5.98118e+06	1.09073e+06	2.37637e+06	1.57376e+06	5.11609e+06	5.67487e+06	5.07261e+06	5.41158e+06	3.89192e+06	2.62369e+06	727681		149.5	3.51423e+06	4.46451e+06	3.98937e+06	671951	475141
150.5	9596812	3.1241e+06	633467	895094	3.80635e+06	6.00379e+06	1.03589e+06	2.34758e+06	1.56355e+06	5.05769e+06	5.65137e+06	5.03949e+06	5.4212e+06	3.85972e+06	2.60226e+06	721738		150.5	3.62536e+06	4.56794e+06	4.09665e+06	666509	471293
151.5	9.44066e+06	3.10334e+06	628072	879629	3.75855e+06	6.01849e+06	983207	2.31996e+06	1.55233e+06	5000160	5.6244e+06	5.00315e+06	5.43117e+06	3.82639e+06	2.57974e+06	715490		151.5	3.72949e+06	4.66658e+06	4.19803e+06	662624	468546
152.5	9.28493e+06	3.08188e+06	626995	864867	3.70206e+06	6.02473e+06	933324	2.29312e+06	1.54008e+06	4.94376e+06	5.59471e+06	4.96362e+06	5.44138e+06	3.79196e+06	2.55627e+06	708983		152.5	3.82607e+06	4.75992e+06	4.293e+06	660337	466928
153.5	9.12984e+06	3.05979e+06	629032	850859	3.63788e+06	6.02227e+06	886787	2.26676e+06	1.52683e+06	4.88839e+06	5.56291e+06	4.92094e+06	5.45159e+06	3.75645e+06	2.53195e+06	702237		153.5	3.91476e+06	4.84747e+06	4.38111e+06	659524	466354
154.5	8.97538e+06	3.03717e+06	633454	837348	3.56724e+06	6.01115e+06	844054	2.24071e+06	1.5127e+06	4.83374e+06	5.5295e+06	4.87516e+06	5.46145e+06	3.71993e+06	2.50678e+06	695257		154.5	3.99544e+06	4.92867e+06	4.46205e+06	659897	466617
155.5	8.82127e+06	3.01419e+06	639869	823762	3.49153e+06	5.99174e+06	805470	2.21492e+06	1497940	4.77933e+06	5.49491e+06	4.8264e+06	5.47047e+06	3.68245e+06	2.48075e+06	688035		155.5	4.06816e+06	5.00297e+06	4.53556e+06	661015	467408
156.5	8667072	2.99103e+06	648124	809273	3.4122e+06	5.96466e+06	771254	2.18946e+06	1.48295e+06	4724644	5.45954e+06	4.77479e+06	5.47806e+06	3.64408e+06	2.45378e+06	680557		156.5	4133144	5.06978e+06	4.60146e+06	662305	468320
157.5	8.51215e+06	2.96793e+06	658227	792930	3.33069e+06	5.93077e+06	741515	2.16451e+06	1.46826e+06	4.66914e+06	5.42377e+06	4.72051e+06	5.48349e+06	3.60491e+06	2.42582e+06	672801		157.5	4.19077e+06	5.12853e+06	4.65965e+06	663093	468878
158.5	8.35577e+06	2.94514e+06	670281	773852	3.24834e+06	5.89111e+06	716264	2.14036e+06	1.45455e+06	4.61234e+06	5.38794e+06	4.66373e+06	5485920	3.56505e+06	2.39675e+06	664738		158.5	4.24153e+06	5.17864e+06	4.71008e+06	662641	468558
159.5	8.19724e+06	2.92293e+06	684412	751414	3.16641e+06	5.84685e+06	695440	2.11737e+06	1.44253e+06	4553816	5.35245e+06	4.60461e+06	5484416	3.52461e+06	2.36645e+06	656335		159.5	4.28596e+06	5.21961e+06	4.75278e+06	660191	466825
160.5	8.0359e+06	2.90157e+06	700691	725417	3.08595e+06	5.79927e+06	678924	2.09599e+06	1.43294e+06	4493248	5.31766e+06	4.54326e+06	5478000	3.48376e+06	2.3348e+06	647556		160.5	4.32467e+06	5.25099e+06	4.78783e+06	655005	463158
161.5	7.87131e+06	2.8813e+06	719057	696151	3.00788e+06	5.74962e+06	666541	2.07669e+06	1.42639e+06	4.43041e+06	5.28395e+06	4.47973e+06	5.46569e+06	3.44267e+06	2.30168e+06	638371		161.5	4.3583e+06	5.27246e+06	4.81538e+06	646407	457079
162.5	7703300	2.86233e+06	739256	664373	2.93291e+06	5.69913e+06	658055	2.05992e+06	1.42332e+06	4.36517e+06	5.25169e+06	4.41399e+06	5.44655e+06	3.40154e+06	2.26703e+06	628761		162.5	4387456	5.2838e+06	4.83563e+06	633814	448174
163.5	7.53199e+06	2.84483e+06	760805	631173	2.8616e+06	5.64893e+06	653158	2.04611e+06	1423868	4.29753e+06	5.22122e+06	4.34591e+06	5.41977e+06	3.36053e+06	2.23085e+06	618727		163.5	4.41275e+06	5.28499e+06	4.84887e+06	616765	436119
164.5	7.35787e+06	2.82892e+06	782994	597795	2.79435e+06	5.59997e+06	651466	2.0356e+06	1.42785e+06	4.22759e+06	5.19287e+06	4.2753e+06	5.38473e+06	3.31979e+06	2.19327e+06	608302		164.5	4.43475e+06	5.27612e+06	4.85544e+06	594936	420683
165.5	7.18175e+06	2.81467e+06	804928	565433	2.73139e+06	5.55302e+06	652523	2.02863e+06	1.43471e+06	4.15555e+06	5.16691e+06	4.20195e+06	5.34102e+06	3.27942e+06	2.15449e+06	597549		165.5	4.45402e+06	5.25749e+06	4.85575e+06	568143	401738
166.5	7.00476e+06	2.80212e+06	825597	535076	2.67286e+06	5.50861e+06	655822	2.02532e+06	1.44358e+06	4.08175e+06	5.14356e+06	4.12561e+06	5288548	3.23948e+06	2.11488e+06	586563		166.5	4.47104e+06	5.22954e+06	4.85029e+06	536343	379252
167.5	6828248	2.79125e+06	843980	507405	2.61877e+06	5.46695e+06	660836	2.02565e+06	1.45334e+06	4.00659e+06	5.12299e+06	4.0461e+06	5.2275e+06	3.19997e+06	2.07488e+06	575468		167.5	4.48629e+06	5.19286e+06	4.83958e+06	499624	353287
168.5	6.65372e+06	2.78203e+06	859153	482775	2.56907e+06	5.428e+06	667058	2.02951e+06	1.46273e+06	3930548	5.1053e+06	3.96333e+06	5.15839e+06	3.16089e+06	2.03498e+06	564402		168.5	4.50021e+06	5.14818e+06	4.82419e+06	458182	323983
169.5	6.48275e+06	2.77445e+06	870388	461242	2.5236e+06	5.39139e+06	674038	2.03664e+06	1.47056e+06	3.85416e+06	5.09051e+06	3.87731e+06	5.08201e+06	3.12223e+06	1.9957e+06	553509		169.5	4.51321e+06	5.09629e+06	4.80475e+06	412303	291542
170.5	6316882	2.76846e+06	877239	442644	2.48216e+06	5.35645e+06	681410	2.04673e+06	1.47578e+06	3.77796e+06	5.07859e+06	3.78823e+06	4999388	3.08399e+06	1.95753e+06	542922		170.5	4525648	5.03808e+06	4.78186e+06	362345	256217
171.5	6.15756e+06	2.76405e+06	879581	426677	2.44452e+06	5.32224e+06	688893	2.0594e+06	1.47761e+06	3702488	5.06941e+06	3.69645e+06	4.91177e+06	3.0462e+06	1.92087e+06	532755		171.5	4.53788e+06	4.97446e+06	4.75617e+06	308706	218288
172.5	6.00608e+06	2.76122e+06	877615	412967	2410386	5.28756e+06	696270	2.07427e+06	1.47567e+06	3628208	5.0628e+06	3.60246e+06	4820484	3.00892e+06	1.88602e+06	523089		172.5	4.55022e+06	4.90634e+06	4.72828e+06	251814	178059
173.5	5.86351e+06	2.75998e+06	871822	401134	2.37948e+06	5.25107e+06	703342	2.09096e+06	1469916	3.55553e+06	5.0585e+06	3.50689e+06	4.72693e+06	2.97224e+06	1.85316e+06	513973		173.5	4562920	4.8346e+06	4.69876e+06	192107	135840
174.5	5730700	2.76035e+06	862899	390822	2.35149e+06	5.2113e+06	709850	2.10915e+06	1.46064e+06	3.48479e+06	5.0562e+06	3.41044e+06	4.63248e+06	2.93624e+06	1.82234e+06	505427		174.5	4576208	4.76009e+06	4.66815e+06	130027	91943.3
175.5	5.60825e+06	2.76231e+06	851668	381729	2.32612e+06	5.16681e+06	715414	2.12854e+06	1.44837e+06	3.41621e+06	5.05554e+06	3.31386e+06	4.53839e+06	2.90101e+06	1.79355e+06	497441		175.5	4.59024e+06	4.6836e+06	4.63692e+06	66011.1	46676.9
176.5	5.49653e+06	2.76584e+06	838998	373612	2.30308e+06	5.11623e+06	719470	2.14891e+06	1433796	3.34993e+06	5.05607e+06	3217852	4.4458e+06	2.86662e+06	1.76668e+06	489990		176.5	4605112	4.60581e+06	4.60546e+06	492.843	348.492
177.5	5.39568e+06	2.77086e+06	825737	366299	2.28209e+06	5.05843e+06	721266	2.17006e+06	1417636	3.28603e+06	5.05732e+06	3.1231e+06	4355672	2.83309e+06	1.74161e+06	483037		177.5	4.62082e+06	4.52736e+06	4.57409e+06	66091.2	46733.6
178.5	5.30565e+06	2.77722e+06	812664	359688	2.26291e+06	4.99256e+06	719894	2.19183e+06	1400568	3.22451e+06	5.05877e+06	3.03019e+06	4.26876e+06	2.8004e+06	1.71821e+06	476545		178.5	4.6373e+06	4.44878e+06	4.54304e+06	133299	94256.6
179.5	5.2262e+06	2.78473e+06	800448	353756	2.24531e+06	4.91816e+06	714401	2.21401e+06	1.38317e+06	3.16531e+06	5.05982e+06	2.93958e+06	4.18562e+06	2.7685e+06	1.69633e+06	470479		179.5	4654348	4.37055e+06	4.51245e+06	200674	141898
180.5	5.15696e+06	2.79307e+06	789621	348545	2.2291e+06	4.83519e+06	703948	2.23636e+06	1.36587e+06	3.10836e+06	5059890	2.85164e+06	4.10663e+06	2.73732e+06	1.67589e+06	464809		180.5	4671688	4.29305e+06	4.48237e+06	267735	189317
181.5	5097382	2.8019e+06	780545	344165	2.21414e+06	4.74408e+06	687975	2.25857e+06	1.34898e+06	3.05356e+06	5.05833e+06	2.76662e+06	4.03196e+06	2.70678e+06	1.65679e+06	459511		181.5	4.68893e+06	4.21661e+06	4.45277e+06	333976	236157
182.5	5046852	2.81077e+06	773393	340769	2.20027e+06	4.64564e+06	666354	2.28017e+06	1.33265e+06	3000796	5.05449e+06	2.68467e+06	3961640	2.67681e+06	1.63895e+06	454562		182.5	4.70557e+06	4.14149e+06	4.42353e+06	398859	282036
183.5	5.00464e+06	2.8192e+06	768133	338533	2.18742e+06	4.5411e+06	639473	2.30061e+06	1.31693e+06	2.94996e+06	5.04775e+06	2.60589e+06	3.89558e+06	2.64732e+06	1.62228e+06	449938		183.5	4.72103e+06	4.06792e+06	4.39447e+06	461815	326552
184.5	4.96994e+06	2.82667e+06	764537	337620	2.17549e+06	4.43194e+06	608227	2.31917e+06	1.30179e+06	2.90095e+06	5.03748e+06	2.5303e+06	3.83358e+06	2.61828e+06	1.60668e+06	445612		184.5	4.73464e+06	3.99607e+06	4.36536e+06	522251	369287
185.5	4941870	2.83262e+06	762212	338148	2.16444e+06	4.31984e+06	573915	2.33502e+06	1.28714e+06	2.85366e+06	5.02314e+06	2.4579e+06	3.77537e+06	2.58964e+06	1.59203e+06	441549		185.5	4.7457e+06	3.92608e+06	4.33589e+06	579561	409812
186.5	4.91952e+06	2.83653e+06	760647	340151	2.15422e+06	4.20657e+06	538067	2.34725e+06	1.27284e+06	2.80801e+06	5.00426e+06	2.38869e+06	3.72063e+06	2.56134e+06	1.57817e+06	437706		186.5	4.75346e+06	3.85807e+06	4.30576e+06	633137	447695
187.5	4.90191e+06	2.83787e+06	759274	343556	2.14479e+06	4.09386e+06	502237	2.35489e+06	1258768	2.76388e+06	4.98046e+06	2.32264e+06	3.66901e+06	2.53332e+06	1.56495e+06	434040		187.5	4.75718e+06	3.79213e+06	4.27465e+06	682389	482522
188.5	4.88805e+06	2.83619e+06	757534	348164	2.13611e+06	3.98332e+06	467818	2.35699e+06	1.24476e+06	2.72121e+06	4.95151e+06	2.25975e+06	3620164	2.50551e+06	1.5522e+06	430502		188.5	4.75614e+06	3.72834e+06	4.24224e+06	726763	513899
189.5	4.87694e+06	2.83107e+06	754941	353658	2.12812e+06	3.8764e+06	435911	2.35267e+06	1.23067e+06	2.67988e+06	4.91732e+06	2.20006e+06	3.57376e+06	2.4778e+06	1.53975e+06	427049		189.5	4.74972e+06	3.66676e+06	4.20824e+06	765767	541479
190.5	4.86756e+06	2.82219e+06	751135	359621	2.12076e+06	3.77429e+06	407259	2.34119e+06	1.21637e+06	2.63981e+06	4.87795e+06	2.14359e+06	3.52946e+06	2.45009e+06	1.52746e+06	423642		190.5	4.73737e+06	3.60743e+06	4.1724e+06	798987	564969
191.5	4.85895e+06	2.8093e+06	745923	365575	2.11392e+06	3.67794e+06	382252	2.32201e+06	1201720	2600892	4.83364e+06	2.09038e+06	3486988	2.42227e+06	1.51523e+06	420248		191.5	4.71869e+06	3.55039e+06	4.13454e+06	826108	584147
192.5	4.85014e+06	2.79226e+06	739304	371030	2.10751e+06	3.58801e+06	360979	2.29482e+06	1.18662e+06	2563036	4.78476e+06	2.0405e+06	3.44608e+06	2.39423e+06	1.50295e+06	416844		192.5	4.69341e+06	3.49567e+06	4.09454e+06	846933	598872
193.5	4840242	2.77102e+06	731482	375534	2.10137e+06	3504952	343311	2.25959e+06	1.17095e+06	2.52614e+06	4.73182e+06	1.994e+06	3406496	2.36592e+06	1.49056e+06	413407		193.5	4.66145e+06	3.44327e+06	4.05236e+06	861387	609093
194.5	4.82844e+06	2.74561e+06	722848	378727	2.09535e+06	3.42896e+06	328979	2.21655e+06	1.15464e+06	2490100	4.67543e+06	1.95093e+06	3.36806e+06	2.33728e+06	1.478e+06	409923		194.5	4622904	3.3932e+06	4.00805e+06	869530	614851
195.5	4.81399e+06	2.71618e+06	713950	380370	2.08924e+06	3.36005e+06	317649	2.16621e+06	1.13761e+06	2.45482e+06	4.61626e+06	1.91134e+06	3.3306e+06	2.30833e+06	1.46521e+06	406376		195.5	4.57802e+06	3.34547e+06	3.96174e+06	871549	616278
196.5	4.79627e+06	2.68292e+06	705424	380370	2.08284e+06	3.29809e+06	308969	2.10928e+06	1.11981e+06	2.42022e+06	4.55502e+06	1.87525e+06	3.29398e+06	2.27911e+06	1.45215e+06	402753		196.5	4527236	3.30004e+06	3.91364e+06	867758	613598
197.5	4.77474e+06	2.64612e+06	697909	378774	2.07595e+06	3.2428e+06	302608	2.04667e+06	1.10121e+06	2.38619e+06	4.49242e+06	1.84267e+06	3.25811e+06	2.2497e+06	1.43876e+06	399039		197.5	4.47111e+06	3.2569e+06	3.86401e+06	858579	607107
198.5	4.749e+06	2.60612e+06	691922	375750	2.06834e+06	3.19383e+06	298273	1.97941e+06	1081816	2.35266e+06	4.42912e+06	1.81357e+06	3222884	2.22021e+06	1.42501e+06	395225		198.5	4.41034e+06	3.216e+06	3.81317e+06	844527	597171
199.5	4.71877e+06	2.56328e+06	687734	371549	2.05981e+06	3.15075e+06	295718	1.9086e+06	1.06168e+06	2.31953e+06	4.36573e+06	1787918	3188244	2.19072e+06	1.41088e+06	391307		199.5	4.34569e+06	3.17728e+06	3.76149e+06	826190	584205
200.5	4.68387e+06	2.518e+06	685241	366456	2.05017e+06	3.11309e+06	294746	1.83534e+06	1.04088e+06	2.28674e+06	4.30277e+06	1.76564e+06	3.15413e+06	2.16131e+06	1.39638e+06	387286		200.5	4.27799e+06	3.14068e+06	3.70933e+06	804205	568659
201.5	4.64426e+06	2.4707e+06	683884	360753	2.03924e+06	3.08035e+06	295218	1.76071e+06	1019552	2.25419e+06	4.24065e+06	1.74665e+06	3.1205e+06	2.13205e+06	1.38156e+06	383177		201.5	4.20807e+06	3.10608e+06	3.65707e+06	779229	550998
202.5	4.59999e+06	2.42178e+06	682639	354669	2.02687e+06	3.05201e+06	297054	1.68573e+06	997866	2.22181e+06	4.17971e+06	1.73083e+06	3.08733e+06	2.10294e+06	1.36651e+06	379002		202.5	4.13675e+06	3.07336e+06	3.60505e+06	751924	531691
203.5	4.55122e+06	2.37165e+06	680091	348366	2.01295e+06	3.02755e+06	300230	1.61129e+06	976039	2.18951e+06	4.12016e+06	1.71806e+06	3054580	2.07398e+06	1.35133e+06	374792		203.5	4.06478e+06	3.0424e+06	3.55359e+06	722931	511190
204.5	4.49816e+06	2.32068e+06	674627	341922	1.99738e+06	3.00646e+06	304754	1.53822e+06	954327	2.1572e+06	4.06214e+06	1.70819e+06	3.02224e+06	2.0451e+06	1.33616e+06	370583		204.5	3.99286e+06	3.01301e+06	3.50293e+06	692853	489921
205.5	4441104	2.26922e+06	664697	335344	1.98009e+06	2.98822e+06	310616	1.4672e+06	933010	2.1248e+06	4.0057e+06	1.70105e+06	2.99029e+06	2.01626e+06	1.32111e+06	366410		205.5	3.92157e+06	2.98502e+06	3.45329e+06	662238	468273
206.5	4.3804e+06	2.2176e+06	649111	328592	1.96104e+06	2.97231e+06	317694	1.3988e+06	912387	2.09222e+06	3.95084e+06	1.69648e+06	2.95873e+06	1.9874e+06	1.3063e+06	362302		206.5	3.85139e+06	2.95821e+06	3.4048e+06	631577	446592
207.5	4.3164e+06	2.16609e+06	627290	321601	1.94021e+06	2.95827e+06	325660	1.33349e+06	892758	2.05939e+06	3.89748e+06	1.69428e+06	2.92755e+06	1.9585e+06	1.29182e+06	358285		207.5	3.78269e+06	2.93235e+06	3.35752e+06	601287	425174
208.5	4.24948e+06	2.11497e+06	599421	314321	1.91757e+06	2945602	333948	1.27163e+06	874412	2.02622e+06	3.84551e+06	1.69425e+06	2.89675e+06	1.92954e+06	1.27771e+06	354372		208.5	3715732	2.9072e+06	3.31147e+06	571719	404266
209.5	4.18003e+06	2.06444e+06	566457	306741	1.89313e+06	2.93388e+06	341831	1.21348e+06	857612	1.99266e+06	3.79481e+06	1.69617e+06	2.86633e+06	1.90058e+06	1.26397e+06	350561		209.5	3.65065e+06	2.88252e+06	3.26658e+06	543149	384064
210.5	4108388	2.01469e+06	529970	298899	1.86688e+06	2.92266e+06	348642	1.15922e+06	842578	1.95868e+06	3.74523e+06	1.69984e+06	2.83628e+06	1.87169e+06	1.25053e+06	346833		210.5	3.58749e+06	2.85806e+06	3.22277e+06	515786	364716
211.5	4.0349e+06	1.96588e+06	491887	290892	1.83885e+06	2.91158e+06	354021	1.10895e+06	829479	1.92425e+06	3.6966e+06	1.70501e+06	2806612	1.84299e+06	1.23724e+06	343148		211.5	3.52622e+06	2.83357e+06	3.17989e+06	489777	346324
212.5	3959882	1.91813e+06	454185	282857	1.80907e+06	2.90026e+06	358050	1.0627e+06	818414	1.88938e+06	3.64876e+06	1.71144e+06	2777300	1.81465e+06	1.2239e+06	339448		212.5	3.46673e+06	2.80882e+06	3.13778e+06	465211	328954
213.5	3.8836e+06	1.87153e+06	418610	274961	1.7776e+06	2.8884e+06	361171	1.02044e+06	809407	1.85413e+06	3.60158e+06	1.71888e+06	2.74833e+06	1.78682e+06	1.21027e+06	335668		213.5	3.40887e+06	2.78361e+06	3.09624e+06	442126	312631
214.5	3.80629e+06	1.82618e+06	386481	267372	1.74449e+06	2.87571e+06	363938	982092	802404	1.81855e+06	3.55489e+06	1.72708e+06	2.71966e+06	1.75963e+06	1.19615e+06	331754		214.5	3.35242e+06	2.75772e+06	3.05507e+06	420519	297352
215.5	3.72819e+06	1.7821e+06	358605	260233	1.70987e+06	2.86197e+06	366743	947512	797266	1.78275e+06	3.50857e+06	1.73577e+06	2.69126e+06	1.73314e+06	1.18142e+06	327666		215.5	3.29718e+06	2.731e+06	3.01409e+06	400349	283089
216.5	3.6495e+06	1.73934e+06	335302	253647	1.67385e+06	2.84699e+06	369692	916531	793774	1746852	3.46251e+06	1.7447e+06	2.66307e+06	1.70737e+06	1.16601e+06	323393		216.5	3.24291e+06	2.70332e+06	2.97311e+06	381546	269794
217.5	3.57041e+06	1.69791e+06	316498	247664	1.63662e+06	2.83065e+06	372640	888942	791630	1711004	3.41661e+06	1.75361e+06	2.635e+06	1.68224e+06	1.14996e+06	318941		217.5	3189368	2.67456e+06	2.93196e+06	364024	257404
218.5	3491094	1.65781e+06	301864	242279	1.59835e+06	2.81287e+06	375324	864512	790476	1.67537e+06	3370774	1.76225e+06	2.60697e+06	1.65769e+06	1.13335e+06	314333		218.5	3.13634e+06	2.64465e+06	2.89049e+06	347677	245845
219.5	3411746	1.61901e+06	290940	237430	1.55929e+06	2.79361e+06	377485	842989	789898	1.64011e+06	3324948	1.77036e+06	2.57887e+06	1.63359e+06	1.11628e+06	309599		219.5	3.08362e+06	2.61354e+06	2.84858e+06	332397	235040
220.5	3.33255e+06	1.58148e+06	283244	233013	1.51964e+06	2.77289e+06	378925	824107	789448	1.60541e+06	3.27908e+06	1.77773e+06	2.55059e+06	1.60985e+06	1.09886e+06	304770		220.5	3.03103e+06	2.58121e+06	2.80612e+06	318073	224912
221.5	3253716	1.54519e+06	278337	228889	1.47967e+06	2.75077e+06	379525	807587	788664	1.57144e+06	3.23313e+06	1.78413e+06	2522000	1.58639e+06	1.08122e+06	299877		221.5	2.97843e+06	2.54766e+06	2.76304e+06	304600	215385
222.5	3175440	1.51009e+06	275853	224904	1.4396e+06	2.72735e+06	379218	793151	787086	1.53836e+06	3.18709e+06	1.78937e+06	2.49298e+06	1.56311e+06	1.06346e+06	294951		222.5	2.92569e+06	2.51291e+06	2.7193e+06	291880	206391
223.5	3097938	1.47613e+06	275495	220901	1.39964e+06	2.70276e+06	377978	780520	784283	1.50632e+06	3.14095e+06	1.79326e+06	2.4634e+06	1.53997e+06	1.04567e+06	290017		223.5	2.87275e+06	2.47701e+06	2.67488e+06	279831	197870
224.5	3021426	1.44325e+06	277017	216733	1.36e+06	2.67716e+06	375802	769420	779869	1.47548e+06	3.09471e+06	1.79565e+06	2.43314e+06	1.5169e+06	1.02794e+06	285100		224.5	2.81956e+06	2.44e+06	2.62978e+06	268386	189777
225.5	2.94611e+06	1.41139e+06	280201	212280	1.32082e+06	2.65073e+06	372702	759583	773523	1.44596e+06	3.0484e+06	1.79641e+06	2.4021e+06	1.49386e+06	1.01036e+06	280223		225.5	2.7661e+06	2.40195e+06	2.58403e+06	257496	182077
226.5	2.87221e+06	1.38051e+06	284822	207458	1.28225e+06	2.62365e+06	368709	750759	765003	1417872	3.00205e+06	1.79543e+06	2370204	1.47084e+06	992990	275406		226.5	2.7124e+06	2.36291e+06	2.53766e+06	247128	174746
227.5	2799892	1.35054e+06	290625	202224	1.24439e+06	2.5961e+06	363859	742709	754158	1391316	2.95571e+06	1.79264e+06	2.33738e+06	1.44781e+06	975900	270666		227.5	2.65852e+06	2.32297e+06	2.49074e+06	237271	167776
228.5	2.72934e+06	1.32144e+06	297311	196581	1.2073e+06	2.56826e+06	358202	735217	740938	1.36638e+06	2.90943e+06	1.78797e+06	2.30361e+06	1.42477e+06	959149	266020		228.5	2.60451e+06	2.28218e+06	2.44334e+06	227926	161168
229.5	2.66068e+06	1.29316e+06	304526	190573	1.17102e+06	2.54026e+06	351798	728087	725390	1.34313e+06	2.86326e+06	1.7814e+06	2.26888e+06	1.4017e+06	942787	261482		229.5	2.55049e+06	2.24062e+06	2.39556e+06	219109	154933
230.5	2.59404e+06	1.26565e+06	311861	184284	1.1356e+06	2.51224e+06	344712	721146	707666	1321616	2.81729e+06	1.77292e+06	2233224	1.37863e+06	926860	257065		230.5	2.49656e+06	2.19838e+06	2.34747e+06	210847	149091
231.5	2529498	1.2389e+06	318860	177823	1.10104e+06	2.48426e+06	337018	714248	688010	1.30189e+06	2.77158e+06	1.76255e+06	2.19671e+06	1.35557e+06	911400	252777		231.5	2.44285e+06	2.15552e+06	2.29918e+06	203172	143665
232.5	2.46711e+06	1.21287e+06	325041	171316	1.06734e+06	2.45637e+06	328798	707272	666747	1283972	2.72622e+06	1.75034e+06	2.15943e+06	1.33253e+06	896434	248626		232.5	2.38949e+06	2.11213e+06	2.25081e+06	196122	138679
233.5	2.40689e+06	1.18755e+06	329920	164894	1.03452e+06	2.42854e+06	320137	700124	644265	1.26787e+06	2.68128e+06	1.73635e+06	2.1215e+06	1.30953e+06	881972	244615		233.5	2.33661e+06	2.06829e+06	2.20245e+06	189732	134161
234.5	2348838	1.16292e+06	333050	158684	1.00259e+06	2.40071e+06	311127	692735	620993	1.25359e+06	2.63687e+06	1.72067e+06	2.08305e+06	1.2866e+06	868012	240743		234.5	2.28436e+06	2.0241e+06	2.15423e+06	184034	130132
235.5	2.29293e+06	1.13899e+06	334060	152799	971541	2.37276e+06	301864	685060	597378	1.24111e+06	2.59305e+06	1.7034e+06	2.04425e+06	1.26378e+06	854536	237006		235.5	2.23287e+06	1.97965e+06	2.10626e+06	179054	126610
236.5	2.23913e+06	1.11575e+06	332693	147334	941401	2.3445e+06	292448	677076	573854	1.23039e+06	2.54991e+06	1.68466e+06	2005252	1.24111e+06	841510	233393		236.5	2.18226e+06	1.93505e+06	2.05865e+06	174806	123606
237.5	2.18736e+06	1.09321e+06	328847	142364	912189	2.31574e+06	282979	668780	550817	1221396	2.50754e+06	1.66458e+06	1.96622e+06	1.21862e+06	828884	229891		237.5	2.13265e+06	1.8904e+06	2.01152e+06	171295	121124
238.5	2.13755e+06	1.07138e+06	322592	137947	883930	2.28622e+06	273558	660185	528600	1.21406e+06	2.46601e+06	1.6433e+06	1.92732e+06	1.19636e+06	816594	226483		238.5	2.08415e+06	1.84583e+06	1.96499e+06	168512	119156
239.5	2.08962e+06	1.05028e+06	314170	134124	856657	2.25568e+06	264283	651318	507461	1.20832e+06	2.4254e+06	1.62098e+06	1.8887e+06	1.17438e+06	804564	223146		239.5	2036848	1.80147e+06	1.91916e+06	166438	117690
240.5	2.04349e+06	1.02993e+06	303977	130926	830399	2.22385e+06	255249	642217	487572	1204100	2.38576e+06	1.59778e+06	1.85049e+06	1.15275e+06	792710	219858		240.5	1.99084e+06	1.75744e+06	1.87414e+06	165039	116700
241.5	1999080	1.01034e+06	292510	128379	805192	2.19045e+06	246539	632927	469020	1.20131e+06	2.34716e+06	1.57386e+06	1.81282e+06	1.13151e+06	780949	216596		241.5	1.94619e+06	1.71388e+06	1.83003e+06	164269	116156
242.5	1956298	991530	280311	126505	781070	2.15523e+06	238226	623499	451815	1199860	2.30965e+06	1.54939e+06	1.77577e+06	1.1107e+06	769200	213338		242.5	1.90295e+06	1.67092e+06	1.78694e+06	164074	116018
243.5	1915070	973504	267898	125329	758064	2.11799e+06	230370	613986	435905	1.19966e+06	2.27328e+06	1.52451e+06	1.73941e+06	1.09038e+06	757396	210064		243.5	1861184	1.6287e+06	1.74494e+06	164391	116242
244.5	1875322	956269	255702	124876	736201	2.07855e+06	223011	604443	421190	1200612	2.23807e+06	1.4994e+06	1.7038e+06	1.07057e+06	745488	206761		244.5	1.82092e+06	1.58736e+06	1.70414e+06	165153	116781
245.5	1.83699e+06	939824	244027	125174	715506	2.03682e+06	216172	594926	407550	1.20262e+06	2.20407e+06	1.4742e+06	1.66894e+06	1.05129e+06	733449	203422		245.5	1.78218e+06	1.54701e+06	1.66459e+06	166288	117583
246.5	1800012	924157	233033	126248	695996	1.99276e+06	209854	585491	394850	1.20559e+06	2.17128e+06	1.44906e+06	1.63486e+06	1.03255e+06	721276	200046		246.5	1.74497e+06	1.50778e+06	1.62638e+06	167725	118599
247.5	1.76434e+06	909249	222745	128118	677682	1.94639e+06	204044	576190	382962	1.20943e+06	2.13972e+06	1.42411e+06	1.60152e+06	1.01435e+06	708992	196639		247.5	1.70932e+06	1.46976e+06	1.58954e+06	169396	119781
248.5	1.72993e+06	895069	213085	130794	660567	1.89783e+06	198708	567076	371774	1.21403e+06	2.10939e+06	1.39947e+06	1.5689e+06	996663	696638	193213		248.5	1.67522e+06	1.43305e+06	1.55413e+06	171240	121085
249.5	1696732	881573	203916	134270	644647	1.84723e+06	193806	558201	361193	1219316	2.08028e+06	1.37526e+06	1.53694e+06	979490	684273	189783		249.5	1.64265e+06	1.39771e+06	1.52018e+06	173200	122471
250.5	1.66473e+06	868709	195087	138519	629909	1.79484e+06	189285	549612	351147	1.22518e+06	2.05238e+06	1.35156e+06	1.50561e+06	962813	671966	186370		250.5	1.61162e+06	1.3638e+06	1.48771e+06	175234	123909
251.5	1633882	856412	186465	143490	616330	1.74094e+06	185095	541357	341589	1.23153e+06	2.02564e+06	1.32847e+06	1.47484e+06	946618	659789	182992		251.5	1.58209e+06	1.33134e+06	1.45671e+06	177311	125378
252.5	1.60417e+06	844609	177968	149105	603879	1.68585e+06	181190	533480	332486	1.23826e+06	2.00003e+06	1.30604e+06	1.44457e+06	930895	647813	179671		252.5	1554052	1.30032e+06	1.42719e+06	179412	126864
253.5	1.57558e+06	833217	169568	155259	592514	1.62993e+06	177528	526021	323826	1.24526e+06	1.97549e+06	1.28433e+06	1.41475e+06	915636	636105	176424		253.5	1527476	1.27075e+06	1.39911e+06	181535	128365
254.5	1.54808e+06	822150	161292	161822	582185	1.57356e+06	174083	519015	315602	1.25242e+06	1.95195e+06	1.26336e+06	1385324	900834	624722	173267		254.5	1.50234e+06	1.24256e+06	1.37245e+06	183690	129889
255.5	1521660	811318	153209	168644	572832	1.51711e+06	170841	512494	307814	1.2596e+06	1.92933e+06	1.24316e+06	1.35626e+06	886483	613709	170212		255.5	1.4786e+06	1.21569e+06	1.34715e+06	185902	131452
256.5	1.4963e+06	800631	145414	175559	564387	1.46094e+06	167800	506483	300470	1.26666e+06	1.90755e+06	1.22373e+06	1.32753e+06	872573	603100	167270		256.5	1.45624e+06	1.19007e+06	1.32315e+06	188207	133083
257.5	1.47197e+06	790001	138012	182392	556774	1.40543e+06	164973	500997	293570	1.27346e+06	1.88649e+06	1.20505e+06	1.2991e+06	859094	592913	164445		257.5	1.43521e+06	1.16559e+06	1.3004e+06	190652	134811
258.5	1.44866e+06	779350	131109	188964	549909	1.35088e+06	162381	496043	287120	1.27982e+06	1.86607e+06	1.1871e+06	1.27098e+06	846030	583155	161738		258.5	1415496	1.14215e+06	1.27882e+06	193288	136675
259.5	1.42635e+06	768606	124797	195101	543705	1.29761e+06	160052	491620	281116	1.28555e+06	1.84616e+06	1.16984e+06	1.24316e+06	833359	573817	159148		259.5	1.39705e+06	1.11962e+06	1.25833e+06	196172	138715
260.5	1.405e+06	757712	119152	200636	538070	1.24586e+06	158018	487714	275550	1.29046e+06	1.82667e+06	1.1532e+06	1.21567e+06	821055	564880	156670		260.5	1.37983e+06	1.09789e+06	1.23886e+06	199359	140968
261.5	1.3846e+06	746624	114231	205421	532910	1.19585e+06	156313	484299	270410	1.29434e+06	1.80747e+06	1.13715e+06	1.18853e+06	809088	556314	154294		261.5	1.3638e+06	1.07685e+06	1.22033e+06	202900	143472
262.5	1.3651e+06	735314	110076	209318	528131	1.14777e+06	154963	481340	265674	1296988	1.78847e+06	1.1216e+06	1.16178e+06	797424	548079	152010		262.5	1.34892e+06	1.0564e+06	1.20266e+06	206838	146256
263.5	1346470	723772	106711	212213	523644	1.10174e+06	153993	478787	261315	1.29819e+06	1.76958e+06	1.10648e+06	1.13548e+06	786028	540131	149805		263.5	1.33514e+06	1.03646e+06	1185800	211205	149345
264.5	1328680	712003	104149	214014	519360	1057870	153416	476583	257301	1297736	1.75071e+06	1.09171e+06	1.10967e+06	774861	532419	147666		264.5	1.32243e+06	1.01693e+06	1.16968e+06	216022	152750
265.5	1311686	700029	102393	214653	515201	1.01621e+06	153238	474658	253591	1.29545e+06	1.73179e+06	1.07723e+06	1.08441e+06	763887	524894	145579		265.5	1.31074e+06	997786	1.15426e+06	221291	156476
266.5	1.29545e+06	687885	101434	214084	511096	976798	153455	472937	250142	1.29117e+06	1.71276e+06	1.06295e+06	1.05978e+06	753071	517506	143530		266.5	1.30001e+06	978980	1.13949e+06	227002	160515
267.5	1.27992e+06	675616	101255	212293	506984	939624	154050	471338	246903	1.28475e+06	1.69358e+06	1.0488e+06	1.03583e+06	742380	510212	141507		267.5	1.2902e+06	960500	1.12535e+06	233131	164848
268.5	1265050	663279	101823	209292	502814	904662	154997	469775	243826	1276112	1.67421e+06	1.03471e+06	1.01264e+06	731784	502972	139499		268.5	1.28125e+06	942350	1.1118e+06	239638	169449
269.5	1.2508e+06	650934	103089	205124	498551	871864	156256	468159	240858	1.2652e+06	1.65464e+06	1.02062e+06	990263	721259	495757	137498		269.5	1273112	924547	1.09883e+06	246473	174283
270.5	1237118	638647	104985	199859	494168	841163	157780	466404	237950	1252020	1.63486e+06	1.00648e+06	968769	710785	488547	135498		270.5	1.26573e+06	907118	1.08643e+06	253579	179308
271.5	1.22395e+06	626483	107420	193601	489651	812480	159511	464426	235054	1236616	1.61485e+06	992247	948211	700346	481329	133497		271.5	1.25906e+06	890096	1.07458e+06	260894	184480
272.5	1.21125e+06	614501	110276	186473	484999	785723	161382	462148	232129	1.21909e+06	1.59461e+06	977889	928642	689932	474105	131493		272.5	1.25303e+06	873519	1.06327e+06	268354	189755
273.5	1.19897e+06	602761	113415	178628	480219	760796	163321	459496	229141	1.19959e+06	1.57416e+06	963383	910107	679538	466881	129489		273.5	1.2476e+06	857421	1.05251e+06	275897	195089
274.5	1.18705e+06	591313	116675	170230	475328	737597	165248	456411	226063	1.17831e+06	1.55349e+06	948717	892643	669159	459673	127490		274.5	1.24271e+06	841832	1.04227e+06	283463	200439
275.5	1.17545e+06	580200	119887	161457	470349	716023	167080	452842	222881	1.15546e+06	1.5326e+06	933892	876281	658800	452500	125501		275.5	1238312	826774	1.03254e+06	291002	205769
276.5	1164108	569458	122877	152491	465311	695968	168735	448749	219586	1.1313e+06	1.5115e+06	918916	861043	648465	445385	123528		276.5	1234356	812262	1.02331e+06	298465	211047
277.5	1.15298e+06	559114	125483	143510	460245	677334	170131	444107	216186	1.1061e+06	1.49017e+06	903809	846943	638162	438350	121577		277.5	1.2308e+06	798301	1.01455e+06	305819	216247
278.5	1.14201e+06	549187	127566	134683	455182	660018	171191	438905	212692	1.08013e+06	1.46862e+06	888599	833988	627906	431415	119653		278.5	1227584	784888	1.00624e+06	313033	221348
279.5	1131164	539688	129024	126163	450154	643927	171846	433149	209128	1053664	1446830	873320	822178	617710	424593	117761		279.5	1.22468e+06	772010	998344	320084	226334
280.5	1.12039e+06	530621	129802	118084	445190	628969	172038	426855	205524	1026964	1.42479e+06	858015	811502	607596	417894	115903		280.5	1222036	759649	990843	326957	231193
281.5	1.10964e+06	521984	129898	110558	440317	615060	171721	420060	201916	1.00028e+06	1.40249e+06	842727	801946	597584	411319	114079		281.5	1.21962e+06	747783	983700	333637	235917
282.5	1.09888e+06	513769	129363	103670	435555	602119	170869	412811	198343	973823	1.37992e+06	827509	793488	587701	404864	112289		282.5	1217384	736388	976886	340115	240498
283.5	1.08807e+06	505964	128298	97482.2	430921	590073	169469	405171	194848	947802	1.35707e+06	812410	786100	577975	398517	110529		283.5	1.2153e+06	725437	970367	346384	244930
284.5	1.07719e+06	498553	126845	92034.1	426426	578853	167530	397213	191474	922378	1.33392e+06	797485	779749	568435	392264	108795		284.5	1.21332e+06	714907	964114	352432	249207
285.5	1.0662e+06	491517	125169	87343	422075	568396	165078	389023	188261	897691	1.31049e+06	782784	774395	559109	386086	107081		285.5	1.21141e+06	704775	958095	358248	253320
286.5	1.05509e+06	484837	123449	83405.9	417869	558647	162155	380689	185248	873850	1.28677e+06	768359	769998	550028	379964	105383		286.5	1.20954e+06	695025	952283	363818	257258
287.5	1043832	478487	121851	80206.7	413802	549555	158823	372309	182471	850934	1.26278e+06	754260	766510	541217	373880	103696		287.5	1.20766e+06	685642	946652	369124	261010
288.5	1032428	472445	120521	77712.6	409865	541073	155154	363980	179961	829002	1.23853e+06	740532	763881	532699	367819	102015		288.5	1.20574e+06	676616	941177	374146	264561
289.5	1020872	466684	119572	75884.4	406045	533162	151225	355799	177742	808086	1.21406e+06	727217	762057	524492	361770	100337		289.5	1.20373e+06	667944	935837	378857	267893
290.5	1009166	461179	119068	74673.3	402325	525785	147124	347859	175837	788201	1189386	714354	760983	516611	355728	98661.2		290.5	1.20159e+06	659624	930609	383231	270985
291.5	997319	455903	119033	74025.2	398684	518912	142935	340245	174259	769347	1.16456e+06	701975	760603	509062	349695	96988		291.5	1.19929e+06	651655	925473	387237	273818
292.5	985347	450829	119447	73883	395102	512514	138741	333037	173019	751509	1.13964e+06	690112	760857	501849	343678	95319.2		292.5	1.19678e+06	644043	920411	390843	276368
293.5	973271	445929	120246	74190.4	391557	506570	134616	326300	172124	734662	1.11467e+06	678787	761685	494969	337690	93658.3		293.5	1.19401e+06	636792	915403	394015	278611
294.5	961114	441176	121343	74888.9	388023	501061	130624	320090	171574	718773	1.0897e+06	668020	763027	488416	331747	92010.2		294.5	1.19096e+06	629907	910432	396722	280525
295.5	948908	436541	122627	75925.2	384478	495968	126817	314447	171366	703802	1.06481e+06	657827	764824	482180	325872	90380.7		295.5	1.18757e+06	623395	905481	398930	282086
296.5	936685	431997	123977	77245.2	380898	491280	123234	309403	171496	689707	1.04006e+06	648216	767016	476247	320088	88776.3		296.5	1.18381e+06	617257	900532	400611	283275
297.5	924481	427517	125272	78803	377262	486985	119899	304971	171954	676441	1.01552e+06	639194	769545	470603	314419	87204.1		297.5	1.17964e+06	611497	895568	401737	284071
298.5	912335	423073	126393	80553.3	373549	483077	116825	301153	172731	663954	991250	630761	772354	465231	308891	85671.1		298.5	1175032	606116	890574	402285	284458
299.5	900285	418639	127236	82460	369742	479548	114013	297943	173814	652197	967326	622914	775388	460116	303529	84183.9		299.5	1.16996e+06	601108	885532	402235	284423
300.5	888371	414188	127708	84489.6	365826	476395	111454	295318	175191	641119	943811	615645	778597	455239	298356	82749.1		300.5	1.16438e+06	596472	880428	401575	283956
301.5	876631	409697	127737	86613.3	361789	473614	109133	293249	176849	630670	920770	608942	781930	450586	293393	81372.6		301.5	1.1583e+06	592197	875248	400294	283051
302.5	865103	405142	127270	88809.6	357624	471206	107028	291698	178775	620798	898261	602789	785342	446142	288659	80059.5		302.5	1.15168e+06	588273	869978	398391	281705
303.5	853822	400502	126276	91057.8	353327	469170	105116	290619	180957	611454	876341	597166	788790	441892	284168	78814.1		303.5	1.14453e+06	584686	864606	395867	279920
304.5	842821	395759	124744	93342.2	348899	467508	103372	289964	183382	602589	855062	592049	792234	437825	279934	77639.7		304.5	1.13683e+06	581420	859123	392731	277703
305.5	832131	390895	122684	95648.1	344344	466223	101771	289678	186042	594158	834470	587410	795640	433930	275964	76538.7		305.5	1.12858e+06	578456	853519	388998	275063
306.5	821775	385898	120126	97962.2	339674	465318	100293	289706	188927	586114	814609	583218	798974	430200	272263	75512.3		306.5	1.1198e+06	575772	847788	384688	272015
307.5	811778	380758	117116	100273	334904	464796	98918.4	289994	192033	578415	795515	579437	802205	426626	268831	74560.4		307.5	1.1105e+06	573347	841925	379827	268578
308.5	802156	375468	113718	102567	330053	464664	97632.8	290487	195353	571022	777221	576030	805307	423206	265665	73682.1		308.5	1.1007e+06	571155	835928	374445	264773
309.5	792923	370028	110006	104830	325144	464927	96428	291134	198886	563898	759754	572956	808254	419936	262756	72875.3		309.5	1.09042e+06	569171	829796	368579	260625
310.5	784090	364438	106064	107053	320203	465588	95302.4	291887	202632	557012	743136	570170	811025	416815	260092	72136.7		310.5	1.07969e+06	567368	823531	362269	256163
311.5	775660	358708	101980	109218	315261	466656	94261.6	292704	206594	550334	727385	567627	813596	413845	257660	71462		311.5	1.06855e+06	565720	817137	355557	251417
312.5	767637	352847	97840.7	111314	310348	468134	93316	293546	210775	543840	712515	565278	815946	411026	255440	70846.4		312.5	1.05704e+06	564198	810619	348491	246420
313.5	760017	346874	93730.9	113327	305495	470028	92488	294386	215182	537512	698535	563075	818055	408362	253412	70284		313.5	1.04519e+06	562776	803985	341121	241209
314.5	752797	340810	89727.3	115247	300732	472340	91804.8	295197	219822	531335	685452	560968	819902	405857	251555	69768.7		314.5	1.03306e+06	561426	797244	333496	235817
315.5	745969	334681	85895.3	117059	296092	475074	91299.2	295963	224702	525301	673268	558908	821466	403514	249844	69294.1		315.5	1.02069e+06	560124	790407	325669	230283
316.5	739523	328518	82288	118756	291599	478229	91006.4	296673	229829	519405	661983	556848	822726	401337	248256	68853.9		316.5	1.00813e+06	558843	783486	317693	224643
317.5	733451	322356	78946.2	120328	287280	481802	90964	297321	235210	513647	651594	554740	823658	399331	246771	68441.8		317.5	995430	557562	776496	309619	218934
318.5	727738	316233	75896.7	121770	283156	485786	91201.6	297907	240848	508033	642095	552542	824240	397496	245366	68052.3		318.5	982642	556257	769450	301500	213192
319.5	722374	310190	73152	123075	279242	490171	91742.4	298436	246744	502570	633478	550214	824450	395834	244024	67680.2		319.5	969817	554912	762364	293382	207453
320.5	717347	304270	70714.2	124239	275552	494940	92593.6	298914	252894	497270	625733	547722	824262	394342	242732	67321.7		320.5	957005	553507	755256	285316	201749
321.5	712645	298517	68577.5	125260	272094	500071	93748	299353	259288	492148	618847	545033	823654	393018	241477	66973.6		321.5	944254	552029	748142	277345	196113
322.5	708259	292976	66726.5	126135	268873	505538	95178.4	299762	265910	487220	612808	542125	822603	391855	240252	66633.9		322.5	931614	550464	741039	269513	190575
323.5	704177	287690	65141.8	126862	265888	511304	96840	300153	272737	482503	607598	538979	821088	390843	239054	66301.6		323.5	919128	548804	733966	261859	185162
324.5	700394	282700	63800.7	127440	263138	517328	98672	300536	279735	478014	603201	535583	819089	389972	237882	65976.6		324.5	906841	547039	726940	254418	179901
325.5	696900	278047	62680	127867	260616	523561	100602	300917	286866	473773	599597	531931	816590	389227	236738	65659.4		325.5	894794	545165	719980	247226	174815
326.5	693690	273761	61756.4	128140	258315	529946	102551	301305	294080	469794	596764	528027	813575	388593	235626	65350.8		326.5	883026	543177	713102	240310	169925
327.5	690758	269874	61006.5	128258	256227	536421	104441	301701	301322	466093	594678	523876	810036	388053	234549	65052.1		327.5	871574	541073	706324	233699	165250
328.5	688099	266407	60410.9	128219	254340	542919	106198	302105	308528	462682	593315	519493	805966	387591	233512	64764.4		328.5	860469	538853	699661	227417	160808
329.5	685707	263374	59950.5	128019	252644	549367	107759	302511	315630	459572	592646	514897	801362	387188	232518	64488.8		329.5	849742	536516	693129	221484	156613
330.5	683576	260782	59610.9	127656	251127	555688	109077	302913	322559	456770	592639	510112	796230	386826	231570	64225.8		330.5	839421	534061	686741	215922	152680
331.5	681699	258629	59377.5	127127	249780	561807	110118	303299	329240	454281	593263	505166	790576	386489	230668	63975.8		331.5	829530	531490	680510	210747	149020
332.5	680065	256904	59238.5	126433	248592	567645	110870	303655	335603	452106	594480	500090	784414	386161	229812	63738.5		332.5	820092	528800	674446	205974	145646
333.5	678663	255585	59184	125571	247553	573129	111334	303965	341581	450242	596251	494917	777762	385826	229000	63513.2		333.5	811124	525990	668557	201620	142567
334.5	677477	254644	59205.1	124543	246653	578188	111527	304210	347111	448687	598533	489681	770642	385469	228228	63299		334.5	802643	523058	662850	197697	139793
335.5	676491	254042	59292.4	123350	245883	582756	111476	304369	352141	447432	601281	484418	763082	385078	227491	63094.7		335.5	794662	519998	657330	194217	137332
336.5	675679	253734	59437.8	121998	245236	586777	111217	304423	356622	446467	604445	479161	755114	384639	226784	62898.6		336.5	787193	516805	651999	191193	135194
337.5	675017	253667	59635.6	120493	244702	590205	110791	304348	360521	445779	607973	473943	746770	384142	226101	62709.2		337.5	780241	513471	646856	188635	133385
338.5	674472	253785	59876.4	118844	244272	593003	110242	304126	363809	445354	611809	468795	738087	383575	225436	62524.8		338.5	773813	509986	641899	186554	131914
339.5	674011	254026	60153.5	117064	243937	595145	109614	303736	366466	445176	615895	463745	729106	382929	224783	62343.6		339.5	767910	506340	637125	184958	130785
340.5	673593	254327	60458.2	115167	243688	596619	108945	303161	368482	445226	620167	458817	719868	382194	224136	62164		340.5	762534	502523	632529	183856	130006
341.5	673177	254626	60784	113170	243512	597424	108274	302384	369848	445486	624563	454034	710414	381361	223488	61984.4		341.5	757682	498522	628102	183253	129580
342.5	672715	254862	61122.2	111092	243399	597573	107633	301393	370558	445935	629017	449413	700787	380423	222835	61803.2		342.5	753346	494325	623836	183156	129511
343.5	672161	254978	61465.5	108954	243334	597088	107048	300176	370606	446554	633460	444967	691030	379371	222170	61618.8		343.5	749522	489922	619722	183565	129800
344.5	671462	254919	61805.8	106777	243306	596005	106542	298728	369985	447320	637826	440706	681182	378197	221488	61429.7		344.5	746200	485302	615751	184482	130449
345.5	670569	254643	62136	104584	243297	594367	106129	297043	368684	448212	642046	436638	671286	376895	220783	61234.3		345.5	743366	480459	611912	185903	131453
346.5	669429	254108	62448	102396	243295	592225	105822	295123	366690	449210	646054	432764	661380	375457	220051	61031.2		346.5	741006	475388	608197	187820	132809
347.5	667993	253284	62735.3	100236	243283	589637	105628	292971	363985	450292	649784	429083	651502	373878	219285	60818.7		347.5	739103	470085	604594	190224	134509
348.5	666213	252150	62990.5	98122.2	243247	586667	105548	290591	360553	451438	653174	425591	641686	372152	218481	60595.7		348.5	737641	464554	601097	193102	136543
349.5	664042	250691	63208.7	96074.1	243174	583376	105583	287996	356378	452626	656165	422281	631968	370274	217633	60360.5		349.5	736596	458801	597698	196431	138898
350.5	661441	248902	63384.7	94105.9	243054	579834	105728	285197	351454	453836	658704	419144	622375	368243	216737	60112.1		350.5	735948	452836	594392	200191	141556
351.5	658371	246783	63512.7	92231.1	242877	576103	105978	282209	345781	455050	660742	416167	612938	366057	215790	59849.3		351.5	735670	446674	591172	204351	144498
352.5	654802	244342	63589.1	90457.8	242637	572248	106324	279051	339375	456248	662237	413338	603683	363718	214788	59571.5		352.5	735739	440336	588037	208882	147702
353.5	650709	241590	63610.2	88792.6	242334	568328	106757	275742	332274	457412	663153	410640	594632	361229	213730	59278.1		353.5	736125	433845	584985	213744	151140
354.5	646073	238546	63573.1	87237.8	241967	564399	107265	272303	324531	458524	663465	408058	585806	358596	212615	58968.8		354.5	736799	427231	582015	218898	154784
355.5	640882	235228	63476.4	85792.6	241541	560511	107836	268757	316226	459567	663150	405573	577226	355828	211443	58643.6		355.5	737731	420526	579129	224298	158602
356.5	635131	231658	63318.5	84452.6	241062	556708	108458	265126	307459	460525	662202	403170	568906	352937	210214	58302.8		356.5	738888	413767	576328	229895	162560
357.5	628824	227859	63098.2	83211.9	240542	553028	109118	261434	298349	461381	660614	400829	560862	349935	208930	57946.7		357.5	740238	406993	573615	235639	166622
358.5	621967	223852	62815.3	82061.5	239992	549501	109803	257704	289028	462120	658396	398531	553106	346837	207592	57575.8		358.5	741746	400246	570996	241476	170750
359.5	614579	219662	62471.3	80989.6	239424	546155	110501	253960	279639	462729	655560	396260	545648	343660	206203	57190.5		359.5	743377	393568	568473	247352	174904
360.5	606678	215308	62066.9	79985.2	238851	543006	111197	250224	270327	463192	652130	393998	538496	340420	204765	56791.5		360.5	745096	387005	566051	253209	179045
361.5	598293	210813	61602.9	79034.8	238285	540069	111882	246521	261230	463496	648134	391728	531658	337134	203279	56379.4		361.5	746867	380599	563733	258991	183134
362.5	589455	206196	61081.5	78123.7	237738	537350	112542	242871	252474	463629	643608	389434	525139	333819	201748	55954.9		362.5	748654	374393	561524	264643	187131
363.5	580201	201477	60505.5	77237.8	237218	534851	113170	239297	244170	463578	638594	387102	518942	330488	200176	55518.9		363.5	750422	368430	559426	270109	190996
364.5	570571	196673	59877.1	76364.4	236734	532571	113753	235818	236407	463330	633138	384719	513070	327156	198567	55072.6		364.5	752133	362748	557440	275337	194692
365.5	560605	191805	59199.3	75488.1	236293	530502	114285	232456	229246	462877	627290	382272	507522	323834	196926	54617.4		365.5	753752	357384	555568	280275	198184
366.5	550351	186887	58474.9	74597.8	235897	528636	114758	229228	222728	462206	621102	379750	502300	320532	195259	54155		366.5	755246	352368	553807	284878	201439
367.5	539853	181940	57707.6	73680	235548	526959	115166	226153	216865	461309	614629	377145	497402	317258	193573	53687.5		367.5	756581	347727	552154	289103	204427
368.5	529158	176978	56900.4	72724.4	235248	525459	115506	223244	211650	460176	607924	374449	492823	314018	191877	53217.1		368.5	757725	343485	550605	292912	207120
369.5	518314	172020	56056.7	71720.7	234993	524117	115773	220518	207059	458799	601042	371657	488562	310818	190180	52746.5		369.5	758647	339658	549152	296270	209495
370.5	507367	167084	55181.1	70661.5	234780	522916	115965	217983	203051	457173	594037	368764	484611	307659	188491	52278.1		370.5	759320	336255	547788	299152	211532
371.5	496363	162186	54275.6	69538.5	234602	521838	116081	215651	199578	455289	586960	365770	480966	304546	186821	51814.8		371.5	759716	333282	546499	301535	213217
372.5	485349	157342	53344	68345.9	234452	520865	116122	213525	196586	453144	579860	362672	477620	301479	185178	51359.3		372.5	759813	330734	545274	303404	214539
373.5	474367	152570	52390.5	67079.3	234317	519979	116089	211609	194018	450734	572780	359473	474565	298459	183572	50913.7		373.5	759589	328606	544098	304751	215491
374.5	463461	147883	51417.5	65737	234182	519161	115985	209899	191820	448057	565763	356175	471790	295487	182010	50480.5		374.5	759025	326881	542953	305572	216072
375.5	452671	143298	50429.1	64317.8	234027	518395	115811	208391	189940	445110	558849	352784	469289	292562	180499	50061.5		375.5	758107	325538	541822	305873	216285
376.5	442037	138827	49428.4	62823	233831	517663	115574	207075	188330	441894	552068	349305	467048	289685	179046	49658.4		376.5	756823	324551	540687	305663	216136
377.5	431595	134482	48418.2	61255.6	233565	516951	115276	205935	186947	438411	545451	345746	465058	286853	177654	49272.5		377.5	755163	323889	539526	304957	215637
378.5	421383	130274	47401.5	59622.2	233200	516245	114922	204952	185757	434663	539024	342115	463305	284066	176328	48904.7		378.5	753124	323516	538320	303779	214804
379.5	411432	126213	46380.4	57929.6	232700	515532	114519	204103	184726	430655	532806	338423	461778	281323	175070	48555.6		379.5	750702	323394	537048	302152	213654
380.5	401775	122306	45359.3	56187.4	232028	514800	114070	203361	183829	426391	526814	334679	460462	278620	173880	48225.7		380.5	747898	323480	535689	300109	212209
381.5	392442	118558	44338.9	54408.9	231147	514041	113581	202695	183043	421880	521062	330897	459344	275957	172760	47914.9		381.5	744718	323732	534225	297682	210493
382.5	383461	114974	43323.6	52606.7	230016	513243	113056	202070	182350	417128	515559	327089	458410	273330	171708	47623.1		382.5	741169	324106	532637	294908	208531
383.5	374858	111557	42314.2	50797	228599	512401	112500	201453	181738	412146	510310	323266	457644	270737	170722	47349.8		383.5	737261	324558	530909	291825	206352
384.5	366657	108308	41314.2	48995.6	226863	511508	111916	200805	181193	406943	505320	319442	457030	268176	169801	47094.4		384.5	733007	325044	529025	288474	203982
385.5	358880	105226	40325.8	47220.7	224776	510560	111307	200088	180707	401534	500586	315631	456554	265646	168942	46856.2		385.5	728423	325525	526974	284892	201449
386.5	351547	102311	39350.5	45488.1	222317	509551	110676	199267	180276	395928	496107	311847	456198	263143	168142	46634.3		386.5	723526	325963	524745	281120	198782
387.5	344677	99559.3	38390.5	43814.8	219472	508479	110024	198304	179896	390141	491878	308102	455948	260668	167398	46427.9		387.5	718338	326322	522330	277197	196008
388.5	338286	96968.5	37448.7	42215.6	216235	507340	109350	197168	179567	384187	487892	304411	455786	258220	166707	46236.1		388.5	712878	326574	519726	273158	193152
389.5	332386	94533.1	36526.5	40701.5	212612	506134	108654	195828	179290	378082	484139	300786	455697	255798	166065	46058		389.5	707167	326691	516929	269037	190238
390.5	326989	92248.5	35625.5	39283.7	208618	504858	107934	194261	179069	371843	480611	297241	455663	253404	165470	45893		390.5	701232	326653	513943	264867	187289
391.5	322105	90108.9	34749.1	37967.4	204279	503511	107189	192445	178906	365486	477294	293788	455669	251038	164919	45740.2		391.5	695094	326443	510769	260676	184326
392.5	317739	88108.9	33898.2	36754.1	199629	502091	106414	190366	178810	359029	474177	290437	455700	248704	164410	45599.1		392.5	688778	326049	507414	256489	181365
393.5	313896	86241.3	33074.9	35642.2	194711	500597	105605	188019	178784	352489	471244	287201	455739	246403	163941	45469.2		393.5	682309	325465	503887	252327	178422
394.5	310576	84500.3	32282.9	34626.7	189573	499028	104758	185400	178835	345885	468481	284089	455772	244139	163511	45349.8		394.5	675709	324688	500198	248210	175511
395.5	307778	82879.3	31522.9	33696.3	184269	497382	103867	182516	178968	339234	465873	281112	455784	241914	163118	45240.7		395.5	669002	323720	496361	244151	172641
396.5	305497	81371.1	30800	32839.3	178856	495656	102929	179381	179185	332557	463402	278278	455762	239732	162759	45141.2		396.5	662210	322567	492389	240164	169822
397.5	303727	79969.8	30116.4	32039.3	173386	493849	101938	176010	179487	325869	461054	275596	455691	237595	162434	45051		397.5	655357	321237	488297	236258	167060
398.5	302456	78669.5	29475.6	31280	167915	491956	100891	172430	179874	319190	458809	273073	455561	235506	162139	44969.3		398.5	648460	319743	484102	232438	164358
399.5	301671	77463	28884.4	30543.7	162491	489975	99784	168668	180341	312536	456652	270715	455359	233468	161873	44895.5		399.5	641540	318100	479820	228707	161720
400.5	301357	76346.2	28346.2	29813.3	157160	487901	98614.4	164755	180880	305926	454562	268529	455074	231482	161632	44828.6		400.5	634615	316322	475469	225067	159147
401.5	301495	75313.4	27870.5	29072.6	151957	485729	97381.6	160727	181481	299375	452526	266519	454697	229549	161412	44767.7		401.5	627701	314427	471064	221518	156637
402.5	302061	74360.7	27464	28309.6	146914	483455	96087.2	156618	182130	292900	450524	264689	454219	227672	161210	44711.5		402.5	620813	312435	466624	218056	154189
403.5	303032	73483.9	27138.9	27514.1	142054	481071	94732	152465	182812	286516	448539	263043	453632	225849	161019	44658.5		403.5	613965	310362	462164	214679	151801
404.5	304381	72679.3	26906.9	26678.5	137393	478571	93321.6	148302	183509	280236	446555	261584	452929	224080	160833	44607.1		404.5	607169	308229	457699	211383	149470
405.5	306077	71945.6	26783.3	25802.2	132937	475949	91860.8	144162	184200	274073	444556	260312	452105	222366	160647	44555.6		405.5	600436	306053	453245	208160	147191
406.5	308089	71280.7	26787.6	24885.9	128692	473197	90360	140074	184867	268040	442525	259229	451154	220706	160453	44501.7		406.5	593776	303853	448815	205006	144961
407.5	310382	70684.6	26940.4	23935.6	124653	470307	88828.8	136065	185490	262146	440448	258335	450074	219099	160242	44443.2		407.5	587198	301646	444422	201916	142776
408.5	312920	70157.4	27267.6	22960	120815	467271	87280	132157	186050	256403	438311	257627	448860	217545	160005	44377.5		408.5	580708	299448	440078	198881	140630
409.5	315666	69701	27798.5	21970.4	117166	464082	85728	128370	186531	250817	436101	257105	447511	216042	159734	44302.2		409.5	574314	297273	435794	195897	138520
410.5	318581	69316.7	28568	20981.5	113695	460730	84188.8	124717	186921	245395	433805	256764	446028	214592	159417	44214.3		410.5	568019	295138	431578	192956	136441
411.5	321623	69009.2	29613.8	20007.4	110390	457208	82681.6	121209	187209	240143	431413	256600	444408	213194	159044	44110.9		411.5	561830	293052	427441	190055	134389
412.5	324754	68781.6	30978.9	19063	107236	453510	81224.8	117854	187389	235065	428917	256607	442654	211849	158605	43989.2		412.5	555750	291030	423390	187185	132360
413.5	327931	68640	32709.8	18163.7	104221	449625	79836.8	114657	187459	230163	426306	256777	440766	210558	158089	43846		413.5	549781	289080	419430	184343	130350
414.5	331113	68588.9	34856.7	17323	101331	445550	78537.6	111618	187422	225440	423574	257101	438747	209323	157485	43678.5		414.5	543926	287212	415569	181525	128357
415.5	334259	68635.4	37469.8	16553.3	98557.5	441276	77345.6	108737	187282	220895	420717	257568	436600	208146	156784	43484		415.5	538188	285433	411811	178724	126377
416.5	337329	68784.3	40599.3	15863	95888.6	436800	76277.6	106012	187046	216527	417729	258165	434327	207027	155976	43260.1		416.5	532567	283751	408159	175939	124408
417.5	340285	69043.3	44293.8	15261.5	93317.7	432117	75348	103440	186724	212334	414608	258878	431934	205968	155055	43004.6		417.5	527065	282172	404618	173165	122446
418.5	343089	69416.4	48592.7	14751.9	90838.6	427223	74566.4	101016	186326	208314	411353	259690	429424	204969	154015	42716.2		418.5	521682	280699	401191	170401	120492
419.5	345704	69909.5	53525.8	14338.5	88445.7	422118	73940.8	98736	185858	204460	407964	260580	426802	204029	152854	42394		419.5	516421	279338	397879	167643	118542
420.5	348098	70526.6	59104	14021.5	86135.7	416800	73472	96595.7	185326	200769	404443	261529	424073	203146	151571	42038.1		420.5	511280	278090	394685	164890	116595
421.5	350239	71269.5	65320.7	13799.3	83906.7	411271	73155.2	94590.3	184731	197234	400793	262512	421243	202313	150170	41649.6		421.5	506259	276958	391608	162141	114651
422.5	352099	72138.4	72138.9	13668.1	81757.7	405535	72978.4	92714.7	184068	193849	397017	263505	418318	201522	148659	41230.6		422.5	501360	275942	388651	159394	112709
423.5	353654	73131.8	79493.1	13623.7	79687.1	399594	72925.6	90963.7	183326	190606	393120	264479	415303	200762	147049	40784		423.5	496582	275044	385813	156651	110769
424.5	354881	74245.2	87280	13661.5	77696.5	393456	72970.4	89334.2	182486	187498	389110	265407	412205	200018	145353	40313.8		424.5	491926	274261	383094	153912	108832
425.5	355761	75471.5	95361.5	13774.1	75785	387128	73083.2	87822.5	181526	184518	384992	266259	409030	199270	143590	39824.6		425.5	487389	273595	380492	151175	106897
426.5	356281	76802	103564	13954.8	73955.2	380621	73228	86423.5	180419	181656	380774	267006	405785	198498	141776	39321.5		426.5	482974	273041	378007	148445	104966
427.5	356430	78224.3	111680	14197	72207.8	373945	73366.4	85134	179133	178905	376466	267615	402477	197675	139929	38809.2		427.5	478678	272596	375637	145722	103041
428.5	356200	79722.6	119481	14494.1	70543.3	367114	73457.6	83951.3	177634	176256	372076	268059	399112	196777	138065	38292.4		428.5	474503	272258	373380	143009	101123
429.5	355590	81281.3	126720	14837	68963.7	360142	73459.2	82871.4	175892	173702	367613	268310	395698	195775	136200	37775		429.5	470448	272020	371234	140310	99213.9
430.5	354601	82881.3	133153	15220	67470.9	353044	73334.4	81891.5	173878	171236	363087	268343	392242	194645	134342	37259.7		430.5	466512	271879	369195	137627	97316.6
431.5	353237	84503	138547	15635.6	66064.7	345838	73048.8	81007.7	171568	168850	358508	268134	388752	193361	132499	36748.5		431.5	462694	271826	367260	134964	95434.2
432.5	351508	86125.9	142699	16076.3	64747.9	338543	72576.8	80218	168946	166538	353885	267667	385235	191905	130674	36242.5		432.5	458994	271855	365425	132328	93569.7
433.5	349427	87731.1	145449	16534.8	63521.5	331177	71899.2	79518.4	166006	164296	349228	266927	381699	190263	128869	35741.9		433.5	455412	271957	363685	129722	91727.4
434.5	347010	89299.7	146694	17005.9	62387.6	323758	71008	78906.9	162749	162116	344546	265906	378152	188426	127085	35247		434.5	451946	272125	362035	127152	89910.2
435.5	344276	90815.1	146394	17480.7	61346.7	316307	69906.4	78378.9	159186	159997	339849	264603	374601	186395	125322	34758.2		435.5	448594	272348	360471	124625	88122.9
436.5	341247	92264.3	144575	17952.6	60401.9	308843	68607.2	77932.2	155335	157934	335146	263021	371055	184178	123584	34276		436.5	445354	272615	358984	122146	86369.9
437.5	337947	93637.4	141329	18414.8	59554	301385	67132	77563.1	151225	155926	330445	261169	367522	181788	121873	33801.6		437.5	442226	272916	357571	119721	84655.3
438.5	334404	94929.2	136804	18860	58806.6	293953	65512	77269.2	146889	153972	325753	259066	364009	179248	120196	33336.4		438.5	439207	273238	356223	117358	82984.6
439.5	330644	96137.7	131191	19281.5	58161.7	286564	63783.2	77046.2	142362	152071	321078	256734	360525	176583	118558	32881.9		439.5	436294	273570	354932	115063	81362
440.5	326696	97266.2	124717	19671.9	57622.4	279235	61988	76891.9	137685	150226	316427	254200	357078	173823	116963	32439.6		440.5	433485	273899	353692	112844	79792.7
441.5	322589	98323.3	117618	20025.2	57191.2	271981	60166.4	76801.6	132896	148435	311806	251497	353675	171000	115415	32010.5		441.5	430774	274213	352494	110706	78280.8
442.5	318353	99320	110132	20334.1	56870.6	264819	58360.8	76773.3	128034	146705	307220	248660	350324	168147	113917	31594.8		442.5	428159	274497	351328	108656	76831.1
443.5	314014	100271	102481	20594.1	56665.1	257759	56608	76802.4	123134	145037	302674	245729	347034	165292	112466	31192.4		443.5	425634	274739	350187	106699	75447.8
444.5	309600	101195	94859.6	20797.8	56576.5	250814	54939.2	76886.6	118228	143434	298174	242743	343809	162466	111060	30802.5		444.5	423194	274926	349060	104842	74134.4
445.5	305137	102110	87432.7	20942.2	56606.6	243993	53380.8	77021.6	113344	141904	293722	239741	340658	159692	109696	30424.1		445.5	420834	275043	347939	103090	72895.5
446.5	300648	103033	80326.5	21021.5	56758.1	237304	51950.4	77204.3	108506	140450	289322	236764	337588	156991	108369	30056		446.5	418546	275080	346813	101446	71732.9
447.5	296155	103984	73634.2	21034.1	57030.9	230754	50658.4	77431.8	103736	139078	284977	233846	334603	154379	107075	29697.2		447.5	416323	275024	345673	99913.8	70649.8
448.5	291675	104977	67412.4	20976.3	57425	224347	49508.8	77700.3	99048.8	137794	280689	231021	331711	151868	105811	29346.8		448.5	414158	274862	344510	98496.9	69647.8
449.5	287226	106025	61690.9	20846.7	57938.6	218086	48497.6	78006.8	94460.8	136603	276460	228318	328914	149467	104577	29004.6		449.5	412041	274584	343313	97196.4	68728.2
450.5	282821	107134	56477.1	20645.9	58567.1	211973	47616.8	78349.1	89984.8	135510	272292	225760	326219	147181	103373	28670.5		450.5	409964	274180	342072	96013.6	67891.9
451.5	278471	108309	51760.7	20373.3	59304.5	206009	46853.6	78723.5	85632	134523	268187	223367	323630	145011	102199	28345		451.5	407918	273641	340780	94947.6	67138.1
452.5	274184	109546	47518.5	20031.9	60143	200191	46192.8	79126.9	81415.2	133645	264146	221151	321147	142957	101059	28028.6		452.5	405892	272959	339426	93997.8	66466.5
453.5	269968	110838	43720	19623.7	61070.7	194518	45616.8	79558.7	77344	132881	260168	219122	318775	141016	99954.1	27722.3		453.5	403876	272126	338001	93161	65874.8
454.5	265826	112172	40330.9	19152.6	62073.9	188987	45107.2	80015.9	73431.2	132235	256256	217280	316515	139183	98888.8	27426.8		454.5	401860	271137	336499	92434.8	65361.3
455.5	261761	113529	37315.6	18623	63136.9	183596	44648.8	80496.1	69688	131712	252411	215626	314369	137455	97865.6	27143		455.5	399833	269988	334910	91814.1	64922.4
456.5	257773	114889	34638.5	18040.7	64240	178337	44223.2	80998	66126.4	131313	248632	214152	312336	135823	96887	26871.6		456.5	397782	268674	333228	91293.3	64554.1
457.5	253865	116226	32263.3	17411.1	65360.7	173208	43817.6	81520.8	62757.6	131040	244921	212850	310417	134281	95955.4	26613.3		457.5	395700	267194	331447	90867.2	64252.8
458.5	250035	117513	30157.8	16741.5	66477.1	168203	43417.6	82061.5	59590.4	130895	241279	211708	308609	132822	95072.2	26368.3		458.5	393573	265547	329560	90527.6	64012.7
459.5	246283	118722	28290.9	16037.8	67562	163316	43014.4	82618.6	56635.2	130878	237707	210710	306912	131437	94238.2	26137		459.5	391390	263734	327562	90266.7	63828.2
460.5	242607	119824	26634.2	15307.4	68589.7	158542	42597.6	83190.6	53897.6	130986	234205	209843	305322	130119	93453.5	25919.3		460.5	389143	261755	325449	90076.8	63693.9
461.5	239010	120791	25160.7	14558.5	69533.2	153875	42160.8	83775.3	51382.4	131220	230773	209089	303838	128859	92718.3	25715.4		461.5	386820	259616	323218	89947.1	63602.2
462.5	235490	121597	23846.5	13797	70365.4	149312	41699.2	84368.9	49092	131575	227416	208432	302455	127650	92031.6	25525		462.5	384412	257317	320865	89869.4	63547.3
463.5	232049	122220	22668.4	13030.4	71060.6	144845	41208.8	84969.2	47023.2	132048	224133	207858	301170	126483	91393.3	25347.9		463.5	381910	254866	318388	89833.2	63521.7
464.5	228691	122641	21607.3	12265.9	71595.5	140469	40688	85570.3	45174.4	132633	220924	207348	299976	125353	90801.5	25183.8		464.5	379305	252268	315787	89828.4	63518.3
465.5	225417	122843	20645.1	11508.1	71948.2	136182	40136	86167.7	43536.8	133323	217793	206891	298870	124251	90255.9	25032.5		465.5	376590	249530	313060	89844.6	63529.8
466.5	222232	122816	19765.1	10763.7	72100.3	131979	39551.2	86755.3	42101.6	134113	214740	206472	297846	123172	89755.6	24893.7		466.5	373756	246659	310208	89871	63548.4
467.5	219143	122550	18954.2	10037.8	72039.3	127854	38935.2	87324.3	40856.8	134993	211769	206081	296897	122110	89299.7	24767.3		467.5	370799	243664	307232	89898.2	63567.7
468.5	216154	122045	18200	9334.81	71753.9	123807	38289.6	87866.5	39789.6	135953	208878	205705	296018	121061	88887.5	24652.9		468.5	367714	240553	304133	89916.3	63580.4
469.5	213274	121300	17492.4	8657.78	71239.8	119832	37616.8	88371.4	38884	136983	206072	205337	295202	120020	88518.5	24550.6		469.5	364494	237335	300914	89915	63579.5
470.5	210509	120321	16821.1	8011.11	70497.4	115930	36918.4	88829.3	38124.8	138073	203351	204967	294444	118984	88192.4	24460.2		470.5	361137	234019	297578	89885.8	63558.9
471.5	207865	119115	16180.4	7395.56	69530.7	112097	36197.6	89226.8	37496	139210	200717	204589	293735	117951	87908.4	24381.4		471.5	357640	230616	294128	89819.9	63512.2
472.5	205353	117696	15563.6	6813.33	68349	108333	35457.6	89553.4	36981.6	140380	198173	204198	293070	116917	87666.1	24314.2		472.5	354002	227133	290568	89709.4	63434.1
473.5	202975	116075	14966.5	6265.93	66966.1	104636	34701.6	89795.8	36567.2	141571	195719	203788	292441	115882	87464.3	24258.2		473.5	350222	223583	286902	89547	63319.3
474.5	200739	114269	14384	5754.07	65399.1	101008	33933.6	89942	36236.8	142770	193356	203357	291842	114845	87302	24213.2		474.5	346299	219974	283136	89325.7	63162.8
475.5	198648	112296	13814.5	5277.04	63669.9	97447	33156	89982.2	35978.4	143963	191086	202898	291266	113806	87177.3	24178.6		475.5	342237	216314	279275	89040.8	62961.3
476.5	196703	110174	13255.3	4834.81	61800.5	93956.3	32373.6	89906.9	35778.4	145136	188910	202411	290706	112765	87088.2	24153.9		476.5	338036	212614	275325	88686.7	62711
477.5	194904	107923	12704	4425.93	59816.7	90535.7	31589.6	89708.5	35627.2	146275	186829	201893	290158	111722	87032.1	24138.4		477.5	333701	208882	271291	88260.5	62409.6
478.5	193247	105564	12161.5	4050.37	57744.3	87188.4	30807.2	89384.1	35515.2	147369	184843	201342	289613	110679	87005.3	24130.9		478.5	329236	205126	267181	87759	62055
479.5	191727	103115	11626.2	3706.67	55610.3	83917	30028.8	88931.5	35433.6	148403	182953	200757	289067	109637	87004.5	24130.7		479.5	324646	201355	263000	87179.7	61645.4
480.5	190332	100598	11098.2	3392.59	53439.9	80723.7	29258.4	88355	35375.2	149370	181157	200136	288514	108596	87025.2	24136.4		480.5	319937	197575	258756	86522.9	61181
481.5	189051	98031.5	10577.5	3105.93	51259.4	77612.7	28498.4	87662.2	35335.2	150257	179456	199478	287950	107560	87062.7	24146.8		481.5	315116	193795	254455	85786.9	60660.5
482.5	187867	95435.4	10064.7	2845.93	49091.4	74586.5	27750.4	86864.2	35308.8	151057	177848	198783	287368	106529	87111.8	24160.5		482.5	310192	190020	250106	84974.1	60085.8
483.5	186762	92826.9	9560.73	2610.37	46959.3	71650.7	27016.8	85979	35291.2	151764	176332	198051	286765	105505	87167.3	24175.9		483.5	305174	186258	245716	84086	59457.8
484.5	185715	90224.3	9066.18	2397.04	44880.6	68807.9	26299.2	85028.1	35281.6	152373	174907	197280	286135	104492	87223.3	24191.4		484.5	300070	182514	241292	83124.3	58777.8
485.5	184701	87644.6	8581.09	2204.44	42873.6	66062.7	25599.2	84037	35276	152880	173570	196471	285477	103491	87274.4	24205.6		485.5	294891	178792	236842	82094.3	58049.4
486.5	183699	85102.3	8106.91	2031.11	40950.8	63419.5	24917.6	83036.2	35273.6	153286	172319	195625	284785	102504	87314.9	24216.8		486.5	289649	175099	232374	80998.9	57274.9
487.5	182685	82611.8	7645.09	1874.07	39124.8	60882.1	24255.2	82058.5	35273.6	153592	171149	194740	284058	101535	87339.6	24223.6		487.5	284354	171439	227896	79842.8	56457.4
488.5	181635	80186.9	7195.64	1733.33	37401.9	58454.8	23612	81139.7	35276	153798	170059	193818	283290	100585	87343	24224.6		488.5	279018	167815	223417	78632.4	55601.5
489.5	180532	77838	6758.55	1605.93	35788.3	56140.7	22988.8	80317.9	35280	153911	169044	192858	282483	99657.4	87321.3	24218.6		489.5	273654	164232	218943	77373.1	54711
490.5	179359	75576.4	6336.73	1491.11	34286.1	53944	22385.6	79630.3	35286.4	153934	168100	191861	281632	98755.6	87269.9	24204.3		490.5	268274	160693	214484	76071.2	53790.5
491.5	178105	73409.8	5928.73	1387.41	32893.1	51867	21800.8	79113.5	35296.8	153873	167221	190829	280736	97881.6	87186.3	24181.1		491.5	262891	157203	210047	74733.2	52844.3
492.5	176765	71346.2	5536	1294.07	31607.7	49913.1	21235.2	78803.3	35311.2	153735	166404	189761	279794	97038.9	87068.1	24148.3		492.5	257518	153762	205640	73366.5	51877.9
493.5	175339	69390.8	5159.27	1208.89	30424.1	48083	20688.8	78732.4	35332	153527	165643	188658	278805	96230.1	86914.1	24105.6		493.5	252166	150374	201270	71977.2	50895.6
494.5	173834	67547.5	4797.82	1132.59	29334.8	46378.4	20160	78930	35360	153254	164932	187521	277766	95457.6	86724.3	24053		494.5	246848	147043	196946	70572.6	49902.4
495.5	172266	65819	4453.09	1062.96	28330.3	44801	19648	79417.8	35398.4	152922	164266	186351	276680	94724.3	86499.9	23990.7		495.5	241578	143770	192674	69160.2	48903.6
496.5	170655	64207.2	4125.09	999.259	27400.7	43349.8	19152.8	80215.7	35448	152534	163638	185150	275544	94032.3	86242.8	23919.5		496.5	236366	140559	188463	67746.1	47903.7
497.5	169027	62710.8	3813.09	941.481	26535.1	42024.1	18673.6	81335.9	35512.8	152096	163043	183918	274358	93383.7	85956	23839.9		497.5	231225	137410	184317	66337.1	46907.4
498.5	167412	61329.2	3517.82	888.148	25722.4	40823.9	18209.6	82781.9	35596	151607	162474	182655	273122	92780	85643	23753.1		498.5	226166	134327	180246	64939.5	45919.2
499.5	165845	60059	3239.27	840	24951.1	39745.9	17760	84553.8	35699.2	151068	161926	181365	271837	92222.2	85308.3	23660.3		499.5	221198	131311	176254	63559.5	44943.4
500.5	164360	58897	2976	794.815	24211.3	38788.4	17324.8	86642	35826.4	150478	161390	180046	270502	91710.5	84956.5	23562.7		500.5	216331	128365	172348	62201.6	43983.1
501.5	162993	57839.3	2729.45	753.333	23492.9	37948.4	16902.4	89032.1	35981.6	149834	160862	178699	269116	91244.9	84592	23461.6		501.5	211575	125489	168532	60871.9	43042.9
502.5	161777	56879.3	2498.18	715.556	22788.2	37222.4	16492	91702	36168	149130	160337	177327	267681	90824.4	84219.7	23358.4		502.5	206938	122687	164813	59574.8	42125.8
503.5	160741	56011.8	2282.18	680	22091.8	36604.7	16094.4	94623.9	36390.4	148363	159806	175928	266196	90447.1	83843.6	23254		503.5	202428	119960	161194	58314	41234.2
504.5	159909	55230.8	2080.73	647.407	21397.2	36092.2	15708	97763.5	36652	147525	159265	174505	264660	90110.4	83467.3	23149.7		504.5	198050	117308	157679	57092.9	40370.8
505.5	159299	54529.2	1893.09	617.037	20703.3	35679.1	15332.8	101084	36956.8	146608	158708	173056	263074	89810.8	83093.8	23046.1		505.5	193811	114735	154273	55915.3	39538.1
506.5	158923	53899.7	1719.27	588.148	20008.7	35358.9	14968	104541	37309.6	145606	158129	171583	261438	89544.1	82725.1	22943.8		506.5	189715	112241	150978	54782.8	38737.3
507.5	158784	53336.4	1558.55	561.481	19313.5	35127.5	14613.6	108090	37713.6	144511	157526	170084	259750	89305.4	82362	22843.1		507.5	185766	109827	147797	53697.5	37969.8
508.5	158879	52831.5	1410.91	537.037	18620.8	34977.6	14268.8	111682	38172.8	143316	156890	168561	258012	89089.1	82004.7	22744		508.5	181968	107494	144731	52661	37237
509.5	159195	52379	1274.18	514.074	17933.8	34902.6	13933.6	115267	38692	142014	156220	167012	256221	88889	81651.8	22646.1		509.5	178322	105243	141783	51674.8	36539.6
510.5	159715	51971.8	1149.09	491.852	17256.8	34896.9	13608	118794	39273.6	140600	155511	165436	254376	88698.5	81301.2	22548.9		510.5	174830	103076	138953	50737.6	35876.9
511.5	160415	51603.9	1034.18	471.852	16594.3	34953.1	13290.4	122213	39920	139069	154760	163832	252478	88510.4	80949.7	22451.4		511.5	171491	100991	136241	49851.3	35250.2
512.5	161266	51269.5	928.727	452.593	15950.6	35064.7	12981.6	125475	40634.4	137418	153963	162200	250524	88317.5	80593.4	22352.6		512.5	168306	98989.8	133648	49013.6	34657.9
513.5	162235	50963.3	833.455	435.556	15332.1	35226.1	12680.8	128530	41417.6	135645	153119	160537	248514	88113	80226.8	22250.9		513.5	165272	97072.1	131172	48224.6	34099.9
514.5	163287	50679.3	746.182	418.519	14742.5	35428.1	12388	131336	42272	133750	152225	158843	246446	87889.3	79845.2	22145.1		514.5	162390	95238.3	128814	47483.1	33575.6
515.5	164383	50413.1	666.909	403.704	14185.6	35666.9	12103.2	133852	43196	131732	151279	157115	244321	87639.7	79442.2	22033.3		515.5	159654	93486.5	126570	46787.8	33084
516.5	165483	50160.7	595.636	389.63	13666.4	35934.1	11824.8	136040	44190.4	129595	150280	155351	242135	87357.4	79011.7	21913.9		516.5	157063	91816.5	124440	46136.4	32623.4
517.5	166551	49918	530.909	377.037	13187.4	36225	11554.4	137868	45251.2	127343	149229	153550	239890	87036.5	78547.7	21785.2		517.5	154613	90227.1	122420	45527.6	32192.9
518.5	167545	49682	472.727	365.185	12751.8	36532.2	11290.4	139311	46376.8	124981	148124	151710	237582	86671.1	78044.2	21645.6		518.5	152298	88716.9	120508	44958.9	31790.8
519.5	168431	49448.5	419.636	354.815	12362.1	36850	11033.6	140347	47562.4	122514	146966	149828	235214	86256.1	77495.7	21493.5		519.5	150115	87285.2	118700	44427.5	31415
520.5	169171	49215.7	372.364	345.926	12020.8	37173.5	10782.4	140963	48802.4	119950	145756	147903	232784	85787.6	76897.5	21327.5		520.5	148059	85929.3	116994	43932.5	31065
521.5	169732	48980.3	330.182	337.778	11729.8	37497	10537.6	141150	50089.6	117300	144494	145934	230293	85261.9	76245.1	21146.6		521.5	146123	84647.2	115385	43470.1	30738
522.5	170084	48741	292.364	331.852	11491.5	37815.6	10299.2	140906	51416.8	114570	143183	143919	227741	84676.2	75534.8	20949.6		522.5	144303	83436.9	113870	43039	30433.2
523.5	170199	48496.4	258.182	326.667	11309.3	38124.4	10066.4	140235	52772.8	111771	141824	141857	225130	84028.6	74764.7	20736		523.5	142591	82295.6	112443	42635.4	30147.8
524.5	170053	48243.3	228.364	322.963	11184.2	38418.5	9839.2	139148	54148	108914	140419	139748	222462	83317.7	73932.9	20505.3		524.5	140983	81220.6	111102	42258.5	29881.3
525.5	169625	47982.3	201.455	321.481	11119.4	38695.6	9617.6	137660	55530.4	106011	138973	137592	219740	82543.8	73039	20257.4		525.5	139472	80209.3	109841	41905.1	29631.4
526.5	168899	47710.8	177.455	321.481	11116.9	38950.6	9400.8	135790	56908	103071	137486	135389	216966	81706.7	72083.6	19992.4		526.5	138051	79258.2	108655	41572.9	29396.5
527.5	167862	47428.9	155.636	322.963	11179.8	39181.2	9189.6	133565	58265.6	100107	135963	133141	214146	80808.2	71068.6	19710.9		527.5	136715	78364.7	107540	41260.1	29175.3
528.5	166506	47135.7	137.455	326.667	11308.6	39384.1	8983.2	131011	59591.2	97129.6	134407	130847	211282	79850	69995.9	19413.4		528.5	135457	77524.6	106491	40964.2	28966.1
529.5	164829	46830.2	120.727	333.333	11504.7	39556	8781.6	128162	60868.8	94149.6	132822	128513	208382	78834.8	68870	19101.1		529.5	134271	76735.3	105503	40684	28767.9
530.5	162833	46512.8	105.455	341.481	11768.7	39696.1	8584.8	125049	62084.8	91178.4	131211	126138	205450	77765.7	67694.7	18775.1		530.5	133150	75992.7	104572	40416.6	28578.8
531.5	160523	46182.3	92.3636	352.593	12099.4	39802.1	8392	121708	63224	88226.4	129579	123728	202494	76646.4	66475.7	18437		531.5	132090	75293.5	103692	40161.5	28398.5
532.5	157912	45839.3	81.4545	366.667	12492.9	39872.1	8204.8	118177	64272.8	85302.4	127930	121285	199520	75481.3	65218.9	18088.5		532.5	131085	74634.2	102859	39916.6	28225.3
533.5	155016	45483.3	71.2727	383.704	12946.1	39906.4	8020.8	114490	65217.6	82416.8	126268	118815	196535	74274.7	63931.3	17731.3		533.5	130127	74011.4	102069	39679.9	28057.9
534.5	151857	45114.1	62.5455	403.704	13452.1	39903.1	7841.6	110684	66046.4	79577.6	124597	116324	193547	73031.5	62620.3	17367.7		534.5	129213	73421.1	101317	39450.7	27895.8
535.5	148459	44731.8	54.5455	427.407	14003.3	39862.4	7666.4	106792	66748	76792	122923	113813	190564	71756.7	61293.5	16999.8		535.5	128337	72859.9	100598	39228.1	27738.4
536.5	144851	44337	47.2727	454.074	14589.1	39784.1	7495.2	102848	67312.8	74068	121249	111292	187594	70455.5	59959.2	16629.7		536.5	127494	72323.8	99908.7	39010.9	27584.9
537.5	141066	43929.8	41.4545	485.185	15198.9	39669.3	7328	98882.2	67733.6	71410.4	119580	108766	184644	69133.4	58625.3	16259.7		537.5	126679	71810.7	99245	38797.9	27434.2
538.5	137138	43510.2	36.3636	520.741	15819.3	39516.9	7164	94924.4	68003.2	68825.6	117919	106239	181721	67795.2	57299.7	15892.1		538.5	125889	71315.9	98602.3	38588.9	27286.5
539.5	133105	43078	32	560.741	16435.3	39329.5	7004.8	90998.7	68120	66316.8	116272	103718	178832	66446.4	55990.2	15528.9		539.5	125118	70837.3	97977.8	38382.5	27140.6
540.5	129002	42634.1	27.6364	604.444	17033.7	39106.2	6848.8	87128.2	68080.8	63888.8	114642	101211	175985	65091.7	54704.5	15172.3		540.5	124363	70371.6	97367.4	38177.8	26995.8
541.5	124869	42178.4	24	653.333	17598.7	38850.4	6696.8	83333.8	67886.4	61543.2	113034	98720.5	173183	63736.3	53448.6	14824		541.5	123620	69916	96768	37974.5	26852
542.5	120743	41711.5	21.0909	707.407	18115.4	38561.9	6548	79631.8	67540	59282.4	111451	96255.7	170434	62384.9	52229.2	14485.8		542.5	122886	69467.2	96176.8	37773.1	26709.6
543.5	116661	41234.1	18.1818	766.667	18570.5	38243.3	6403.2	76036.5	67048	57107.2	109897	93820.2	167740	61041.9	51050.5	14158.9		543.5	122157	69023.1	95590	37571.2	26566.8
544.5	112654	40746.2	16	830.37	18951.4	37896.2	6261.6	72559.7	66416	55019.2	108375	91419.8	165106	59711.6	49917.3	13844.6		544.5	121430	68581.8	95006.1	37369.6	26424.3
545.5	108755	40248.5	13.8182	900	19246.9	37522.2	6124	69208.3	65654.4	53018.4	106889	89058.4	162533	58397.9	48832.3	13543.6		545.5	120703	68140.4	94421.8	37167.5	26281.4
546.5	104993	39741	12.3636	974.815	19448.6	37123	5988.8	65990.3	64772.8	51102.4	105442	86741.9	160023	57104.1	47798	13256.8		546.5	119974	67698.4	93836	36964.1	26137.6
547.5	101390	39224.3	10.9091	1054.81	19550.5	36700.9	5857.6	62908.1	63785.6	49272	104036	84471.9	157577	55833.8	46815.2	12984.2		547.5	119238	67252.3	93245.4	36759.7	25993
548.5	97966.7	38699	9.45455	1140	19548.6	36257.6	5730.4	59964.5	62704.8	47525.6	102675	82253.1	155194	54589.9	45884.4	12726		548.5	118495	66802.2	92648.7	36552.5	25846.5
549.5	94739.3	38165.9	8	1230.37	19441.1	35796.4	5605.6	57159.7	61545.6	45860	101361	80088.1	152875	53375.1	45005.5	12482.3		549.5	117743	66346.6	92044.9	36342.9	25698.3
550.5	91718	37624.9	7.27273	1325.93	19230.5	35318.1	5484	54491.4	60322.4	44275.2	100094	77978.6	150616	52191.3	44176.6	12252.4		550.5	116980	65883.6	91431.8	36130.6	25548.2
551.5	88911.3	37077.4	6.54545	1425.19	18920.6	34826	5365.6	51958	59052	42767.2	98878.6	75926.1	148414	51040.7	43396.5	12036		551.5	116203	65413.8	90808.5	35913.5	25394.7
552.5	86321.3	36523.3	5.81818	1529.63	18516.5	34320.8	5251.2	49555.2	57748.8	41334.4	97715.9	73932.2	146269	49924.9	42663.1	11832.6		552.5	115413	64935.2	90174	35693.1	25238.8
553.5	83947.3	35963.3	5.09091	1637.78	18026.8	33805	5139.2	47279.9	56426.4	39973.6	96605.3	71997.9	144174	48844.8	41973.8	11641.4		553.5	114607	64448.5	89527.8	35467.6	25079.4
554.5	81784	35398	4.36364	1749.63	17461.1	33281.1	5030.4	45125.4	55100	38683.2	95550.1	70123	142127	47801.3	41325.8	11461.7		554.5	113785	63953	88868.9	35236.4	24915.9
555.5	79825.3	34827.5	3.63636	1864.44	16829.4	32751.5	4924.8	43088.7	53781.6	37460	94549.5	68307.6	140123	46795.2	40716.3	11292.7		555.5	112945	63449.4	88197.1	34998.6	24747.7
556.5	78060.7	34253.1	3.63636	1981.48	16143.6	32216.1	4821.6	41162.4	52483.2	36300.8	93605.1	66550.8	138159	45826.3	40142.7	11133.6		556.5	112087	62936.9	87512.1	34754.5	24575.1
557.5	76476.7	33675.4	2.90909	2100.74	15415.1	31678.4	4722.4	39342.7	51213.6	35204	92716.1	64852.7	136229	44894.6	39601.4	10983.4		557.5	111210	62416.4	86813	34502	24396.6
558.5	75061.3	33094.4	2.18182	2220.74	14655.1	31139.8	4624.8	37623	49981.6	34166.4	91883.4	63212.5	134328	43999.5	39089.9	10841.6		558.5	110314	61888.4	86101	34241.8	24212.6
559.5	73798.7	32511.5	2.18182	2340.74	13876.3	30602	4531.2	35998.7	48792.8	33184.8	91106.9	61628.5	132453	43140.5	38604.9	10707.1		559.5	109397	61352.9	85374.9	33972.2	24021.9
560.5	72673.3	31926.6	2.18182	2460.74	13088.1	30065.9	4440	34465.4	47652	32258.4	90385.8	60100.7	130598	42316.7	38143.8	10579.2		560.5	108461	60810.7	84635.8	33693.7	23825
561.5	71668.7	31340.3	1.45455	2579.26	12300.5	29533	4351.2	33018.6	46560.8	31382.4	89720.1	58625.9	128761	41526.4	37703.9	10457.2		561.5	107504	60263.1	83883.5	33404.4	23620.5
562.5	70770.7	30753.4	1.45455	2696.3	11523	29005.8	4265.6	31653.2	45519.2	30556.8	89107.3	57204.9	126937	40768.8	37282.4	10340.3		562.5	106527	59710.7	83119	33104.3	23408.2
563.5	69962	30166.6	1.45455	2809.63	10762.4	28484.3	4182.4	30365.2	44527.2	29777.6	88549.2	55834.4	125122	40041.8	36877.1	10227.9		563.5	105531	59153.6	82342.4	32793.9	23188.8
564.5	69229.3	29580.3	1.45455	2919.26	10026.3	27969.3	4101.6	29152.6	43580.8	29043.2	88042.4	54514.4	123312	39344.1	36485.4	10119.2		564.5	104514	58592.4	81553.4	32471.7	22961
565.5	68558	28995.4	0.727273	3023.7	9319.2	27463.3	4023.2	28010.1	42675.2	28351.2	87586.9	53244.1	121506	38673.6	36105.9	10014		565.5	103478	58029.2	80753.8	32137.4	22724.6
566.5	67934.7	28411.8	0.727273	3122.96	8645.37	26966.3	3948	26936.2	41806.4	27699.2	87180.3	52021	119700	38028.7	35735.7	9911.31		566.5	102423	57463.3	79943.3	31791.4	22479.9
567.5	67348	27830.8	0.727273	3215.56	8008.63	26479	3874.4	25928.7	40966.4	27086.4	86822.6	50844.4	117893	37407.6	35374.1	9811.01		567.5	101349	56896.7	79122.8	31432.4	22226
568.5	66787.3	27252.5	0.727273	3301.48	7410.23	26003.2	3804	24983.8	40149.6	26510.4	86511.3	49713.5	116081	36808.4	35019	9712.51		568.5	100258	56329.5	78293.5	31061.9	21964.1
569.5	66242.7	26677.4	0	3378.52	6850.8	25537.9	3735.2	24100.1	39348	25968	86244.9	48627.3	114264	36228.8	34669.7	9615.65		569.5	99148.8	55762.2	77455.5	30678.9	21693.3
570.5	65705.3	26106.2	0	3447.41	6332.23	25084.9	3668.8	23276	38554.4	25459.2	86021.6	47586	112440	35667.9	34324.6	9519.94		570.5	98024	55195.6	76609.8	30284.2	21414.2
571.5	65168.7	25539.7	0	3506.67	5852.63	24644.1	3604.8	22509.4	37761.6	24980.8	85840.7	46586.2	110609	35123.4	33983.4	9425.31		571.5	96884	54629.7	75756.9	29878.3	21127.1
572.5	64626	24977.7	0	3556.3	5412	24215.5	3543.2	21798.6	36964	24532	85699.8	45630.4	108769	34594.2	33645.2	9331.51		572.5	95729.6	54065.8	74897.7	29460.7	20831.9
573.5	64072	24421	0	3595.56	5008.46	23800.7	3484	21141.6	36156	24111.2	85597.1	44715.4	106920	34078.7	33309.6	9238.43		573.5	94561.6	53504.7	74033.1	29031.6	20528.5
574.5	63502.7	23870.2	0	3624.44	4640.11	23399	3426.4	20537.6	35332.8	23716	85531.9	43841.9	105063	33575.9	32976.8	9146.12		574.5	93382.4	52944.9	73163.6	28593.7	20218.8
575.5	62914	23325.2	0	3642.96	4305.71	23010.4	3371.2	19984.9	34491.2	23345.6	85501	43008.4	103197	33084.4	32646	9054.37		575.5	92192	52388.4	72290.2	28145.4	19901.8
576.5	62304	22786.9	0	3649.63	4002.74	22635.6	3317.6	19480.8	33628.8	22997.6	85503.4	42215.6	101322	32603.5	32318	8963.4		576.5	90992.8	51834.7	71413.8	27689	19579
577.5	61671.3	22255.7	0	3645.19	3729.31	22273.8	3265.6	19025.2	32744.8	22671.2	85538.4	41462.7	99440	32132.6	31993	8873.25		577.5	89785.6	51283.7	70534.6	27225	19251
578.5	61014	21731.8	0	3630.37	3482.29	21925	3216	18615	31840	22364.8	85604.4	40748.9	97551.2	31671.1	31671.4	8784.06		578.5	88571.2	50736.1	69653.6	26753.5	18917.6
579.5	60332.7	21215.1	0	3604.44	3260.4	21590.1	3168.8	18248.1	30915.2	22077.6	85699	40073.4	95656.8	31218.6	31353.7	8695.96		579.5	87352	50192.5	68772.2	26275.7	18579.8
580.5	59626.7	20706.9	0	3568.15	3061.77	21267.5	3123.2	17923.7	29973.6	21807.2	85822	39436.2	93757.6	30775	31040.8	8609.16		580.5	86129.6	49651.6	67890.6	25793.8	18239
581.5	58898	20206.6	0	3521.48	2883.26	20958.7	3079.2	17638	29019.2	21552.8	85971.1	38837.3	91855.2	30340.1	30733.4	8523.9		581.5	84904.8	49114.8	67009.8	25307.3	17895
582.5	58146.7	19715.4	0	3465.19	2723.6	20661.3	3036.8	17389.7	28056	21312.8	86147.1	38275.1	89950.4	29913.8	30432.3	8440.41		582.5	83680	48582.1	66131	24818	17549
583.5	57374.7	19232.8	0	3399.26	2581.54	20376.9	2996	17176.4	27088.8	21087.2	86347.6	37748.7	88046.4	29496.6	30138.6	8358.95		583.5	82456	48052.7	65254.4	24326.8	17201.6
584.5	56584	18759.3	0	3325.19	2454.57	20103.9	2957.6	16995.2	26123.2	20872.8	86572.4	37259	86143.2	29088.5	29853	8279.74		584.5	81234.4	47526.8	64380.6	23834.9	16853.8
585.5	55778	18295.1	0	3242.96	2341.43	19843.2	2920.8	16842.3	25164.8	20670.4	86820.1	36803.6	84242.4	28689.6	29576.4	8203.02		585.5	80016.8	47005.5	63511.2	23342.5	16505.6
586.5	54958	17840	0	3153.33	2240.86	19593.9	2885.6	16716.3	24219.2	20477.6	87091.5	36382.3	82347.2	28300.4	29310.1	8129.15		586.5	78805.6	46488.4	62647	22851.7	16158.6
587.5	54128	17394.8	0	3057.04	2152.23	19354.3	2852	16613.4	23292	20294.4	87386.4	35994.4	80458.4	27921.3	29054.9	8058.37		587.5	77600.8	45975.3	61788	22362.6	15812.8
588.5	53290	16959.3	0	2955.56	2074.29	19126.1	2820	16531.3	22387.2	20118.4	87703.4	35639.2	78578.4	27552.6	28811.5	7990.86		588.5	76404.8	45466.9	60935.8	21876.4	15469
589.5	52448	16533.8	0	2848.89	2005.77	18907.8	2789.6	16466.4	21509.6	19949.6	88044	35314.9	76708.8	27194.4	28581.1	7926.97		589.5	75219.2	44963.3	60091.2	21394.2	15128
590.5	51605.3	16118.7	0	2738.52	1946.06	18699.2	2760.8	16415	20663.2	19786.4	88407.4	35019.9	74851.2	26847.1	28364.4	7866.86		590.5	74044.8	44464.4	59254.6	20916.5	14790.2
591.5	50764.7	15713.4	0	2624.44	1894.51	18499.6	2732.8	16375.5	19850.4	19628	88795.3	34753.5	73007.2	26510.7	28162.4	7810.83		591.5	72883.2	43970.9	58427	20444.1	14456.2
592.5	49928.7	15318	0	2508.15	1851.14	18308.9	2707.2	16344.1	19074.4	19474.4	89207.6	34514.7	71179.2	26185.9	27975.6	7759.04		592.5	71735.2	43482.8	57609	19977.4	14126.2
593.5	49102	14933.8	0	2389.63	1814.69	18126.4	2683.2	16318.8	18336	19324	89645.9	34301.3	69368.8	25872.6	27805.3	7711.8		593.5	70601.6	43000.2	56800.9	19517.1	13800.7
594.5	48286.7	14559.3	0	2271.11	1785.77	17952	2660.8	16295.7	17636.8	19175.2	90111.2	34112.2	67577.6	25571.1	27651.9	7669.25		594.5	69484.8	42524.3	56004.6	19063.9	13480.2
595.5	47486	14194.8	0	2151.85	1763.14	17785	2640	16272.5	16976	19028.8	90605.8	33945.2	65807.2	25281.2	27516.6	7631.72		595.5	68385.6	42054.5	55220.1	18618.9	13165.5
596.5	46702	13841.3	0	2033.33	1746.8	17624.4	2620.8	16247.9	16354.4	18882.4	91130.5	33798.5	64059.2	25003.2	27399.7	7599.32		596.5	67303.2	41591.5	54447.4	18180.9	12855.8
597.5	45938.7	13497.7	0	1915.56	1736.74	17469.6	2602.4	16218.1	15769.6	18736	91688.7	33670.6	62334.4	24736.8	27302.7	7572.4		597.5	66240.8	41135.9	53688.4	17751.8	12552.4
598.5	45196.7	13164.6	0	1800	1732.97	17321.3	2585.6	16183.1	15220	18589.6	92282.7	33559.8	60635.2	24482.4	27226	7551.12		598.5	65196.8	40687.8	52942.3	17330.5	12254.5
599.5	44478.7	12842	0	1687.41	1734.86	17177.9	2571.2	16139.8	14704.8	18440.8	92915.8	33462.8	58962.4	24239.9	27170.5	7535.74		599.5	64173.6	40247.8	52210.7	16918.1	11962.9
600.5	43787.3	12529.2	0	1576.3	1743.03	17039.4	2557.6	16086.8	14221.6	18290.4	93590.4	33378.9	57316.8	24009.1	27137.3	7526.52		600.5	63171.2	39815.3	51493.2	16515.1	11678
601.5	43122.7	12226.9	0	1469.63	1756.86	16903.3	2545.6	16023.5	13767.2	18137.6	94312.4	33304.7	55700.8	23790.1	27127.5	7523.8		601.5	62189.6	39391.5	50790.6	16120.7	11399
602.5	42487.3	11934.4	0	1365.93	1776.34	16771.3	2535.2	15949.6	13339.2	17980.8	95085.6	33239.6	54113.6	23583	27142.1	7527.87		602.5	61229.6	38976.6	50103.1	15735.3	11126.5
603.5	41881.3	11651.8	0	1265.93	1801.49	16641	2525.6	15863.1	12936	17820	95914.3	33179.3	52556.8	23387.4	27182.2	7539		603.5	60291.2	38570.4	49430.8	15358.9	10860.4
604.5	41306	11379	0	1170.37	1831.66	16512.2	2518.4	15763.9	12554.4	17655.2	96805.7	33122.2	51032	23203.9	27249.5	7557.64		604.5	59375.2	38173	48774.1	14992.2	10601.1
605.5	40761.3	11116.7	0	1079.26	1866.86	16383.5	2512	15652.8	12192	17484.8	97765.6	33066.8	49538.4	23032.3	27345.1	7584.17		605.5	58480.8	37785.8	48133.3	14633.5	10347.5
606.5	40247.3	10863.6	0	992.593	1907.09	16253.9	2508	15528.3	11847.2	17308.8	98802	33009.8	48078.4	22872.8	27471	7619.09		606.5	57608	37408.1	47508.1	14283.5	10099.9
607.5	39764	10619.7	0	911.111	1952.34	16123.6	2504.8	15391.8	11516.8	17127.2	99922.4	32949.5	46650.4	22725.7	27628.8	7662.85		607.5	56757.6	37039.2	46898.4	13943	9859.2
608.5	39311.3	10385.6	0	833.333	2000.74	15990.7	2502.4	15244.1	11200	16938.4	73289.3	32882.7	45256.8	20448.9	21659.1	6007.14		608.5	55929.6	36681.1	46305.4	13610.7	9624.25
609.5	38888	10161.3	0	760.741	2053.54	15853.9	2502.4	15084.5	10893.6	16743.2	72681.5	32808.5	43896.8	20179.1	21402.6	5936.02		609.5	55122.4	36332.5	45727.4	13286.5	9394.95
610.5	38494	9945.57	0	692.593	2108.86	15712.9	2504	14914.5	10597.6	16540	72050	32723	42570.4	19911.8	21148.5	5865.54		610.5	54336.8	35993.4	45165.1	12970.8	9171.72
611.5	38127.3	9738.36	0	628.889	2167.31	15567	2506.4	14734.8	10310.4	16329.6	71395.7	32625.2	41278.4	19646.9	20896.5	5795.65		611.5	53572	35665	44618.5	12662.1	8953.48
612.5	37788	9540.98	0	569.63	2227.03	15414.7	2510.4	14545.4	10030.4	16111.2	70720.2	32512.7	40020.8	19384	20646.7	5726.35		612.5	52827.2	35345.5	44086.4	12361.4	8740.83
613.5	37473.3	9351.48	0	514.815	2287.37	15255	2516	14349.2	9756	15884.8	70022.7	32384	38797.6	19122.5	20398.3	5657.48		613.5	52103.2	35036.2	43569.7	12068.2	8533.51
614.5	37182.7	9170.49	0	464.444	2348.97	15087.9	2523.2	14144.9	9488	15649.6	69305.7	32236.5	37608.8	18862.4	20151.6	5589.04		614.5	51398.4	34737	43067.7	11781.4	8330.71
615.5	36914.7	8998.69	0	417.778	2409.31	14912.7	2531.2	13935.3	9224.8	15405.6	68569.9	32068.7	36453.6	18603.3	19906.3	5521		615.5	50712.8	34446.6	42579.7	11502	8133.11
616.5	36666.7	8834.1	0	374.815	2469.03	14728.6	2541.6	13720.5	8965.6	15153.6	67816.2	31878.8	35332.8	18344.8	19662.1	5453.28		616.5	50045.6	34166.3	42106	11228.3	7939.63
617.5	36437.3	8678.03	0	335.556	2526.23	14535.5	2552.8	13502	8710.4	14892	67047	31666.1	34246.4	18086.9	19419.4	5385.96		617.5	49396	33894.9	41645.4	10960.9	7750.55
618.5	36225.3	8529.84	0	300	2580.91	14332.6	2565.6	13280.5	8459.2	14622.4	66262.4	31429.9	33192.8	17829.3	19177.5	5318.88		618.5	48764	33632.9	41198.5	10699.3	7565.54
619.5	36027.3	8388.85	0	267.407	2631.83	14120.7	2580	13056.8	8211.2	14344	65465.5	31167.5	32172	17571.8	18936.8	5252.13		619.5	48148.8	33379.8	40764.3	10443.3	7384.52
620.5	35843.3	8255.74	0	237.778	2678.34	13899.1	2596	12832.3	7967.2	14057.6	64656.4	30879	31184	17314.4	18697.1	5185.65		620.5	47549.6	33136.1	40342.8	10191.9	7206.77
621.5	35669.3	8129.84	0	211.111	2720.46	13669.3	2612.8	12607.1	7726.4	13762.4	63838.3	30563.7	30228.8	17056.9	18458.6	5119.48		621.5	46965.6	32900.5	39933	9945.53	7032.55
622.5	35504.7	8011.15	0	186.667	2757.54	13431.4	2632	12382.6	7488.8	13460	63012.1	30221.5	29305.6	16799.5	18221	5053.6		622.5	46396.8	32673.7	39535.3	9703.68	6861.54
623.5	35347.3	7899.67	0	165.185	2788.97	13185.3	2652	12158.9	7253.6	13150.4	62179.3	29851.6	28414.4	16542.1	17984.6	4988.04		623.5	45841.6	32455.1	39148.3	9465.7	6693.26
624.5	35194.7	7794.75	0	145.926	2814.11	12932.7	2673.6	11936.7	7023.2	12833.6	61341.7	29455.6	27553.6	16284.6	17749.3	4922.77		624.5	45300.8	32245.2	38773	9231.68	6527.78
625.5	35046	7696.39	0	128.148	2833.6	12675.3	2696.8	11716.7	6795.2	12509.6	60502.4	29031.9	26723.2	16027.3	17515.5	4857.94		625.5	44772	32042.8	38407.4	9000.88	6364.58
626.5	34898	7604.59	0	112.593	2847.43	12412.9	2720.8	11500.4	6570.4	12180.8	59662.4	28582.1	25923.2	15770.4	17283.1	4793.47		626.5	44256	31849.2	38052.6	8772.91	6203.38
627.5	34749.3	7519.34	0	99.2593	2854.97	12148.9	2747.2	11286.4	6349.6	11846.4	58823.1	28106.2	25152	15514.1	17051.9	4729.36		627.5	43752	31663.1	37707.5	8548.16	6044.46
628.5	34598.7	7440	0	86.6667	2856.86	11884.1	2774.4	11076.1	6132.8	11508	57987.9	27606.7	24409.6	15258.6	16822.8	4665.81		628.5	43259.2	31485	37372.1	8325.58	5887.08
629.5	34444	7366.56	0	75.5556	2853.09	11619.3	2804	10869.5	5919.2	11165.6	57156.8	27082.8	23695.2	15004	16595.2	4602.69		629.5	42777.6	31314.5	37046	8105.66	5731.57
630.5	34284	7299.67	0	66.6667	2844.91	11357.7	2834.4	10666.6	5708.8	10820	56332.2	26537.7	23008.8	14750.9	16369.6	4540.11		630.5	42305.6	31152	36728.8	7886.79	5576.8
631.5	34116.7	7238.03	0	57.7778	2832.34	11101	2866.4	10469	5503.2	10472.8	55516.6	25971.4	22349.6	14499.6	16146.2	4478.14		631.5	41844	30997.7	36420.8	7669.52	5423.17
632.5	33941.3	7182.3	0	50.3704	2815.37	10851.7	2899.2	10274.4	5300.8	10124.8	54710.7	25386.4	21716	14250.3	15925	4416.81		632.5	41391.2	30850.8	36121	7453.21	5270.22
633.5	33755.3	7131.8	0	43.7037	2795.89	10609.7	2934.4	10084.9	5103.2	9776	53916.3	24785	21108	14003.4	15706.1	4356.08		633.5	40948	30711.3	35829.7	7238.42	5118.34
634.5	33558	7086.56	0	38.5185	2773.26	10379.1	2970.4	9900	4909.6	9428	53135.7	24168.2	20525.6	13759.5	15489.8	4296.1		634.5	40512.8	30580.7	35546.7	7023.07	4966.06
635.5	33348	7046.56	0	33.3333	2748.11	10160.7	3008.8	9718.78	4720	9082.4	52369	23538.4	19966.4	13518.5	15276	4236.81		635.5	40087.2	30457.5	35272.3	6809.24	4814.86
636.5	33124.7	7011.15	0	28.8889	2722.34	9957.04	3048	9542.78	4534.4	8738.4	51617.7	22897.9	19431.2	13281.1	15065	4178.29		636.5	39668.8	30341.7	35005.3	6595.24	4663.54
637.5	32886.7	6980.98	0	25.1852	2695.31	9769.63	3088.8	9370.51	4353.6	8397.6	50883.6	22249.3	18919.2	13047.7	14856.9	4120.57		637.5	39258.4	30234.8	34746.6	6380.67	4511.82
638.5	32633.3	6956.07	0	22.2222	2667.66	9598.52	3130.4	9202.71	4176.8	8061.6	50166.5	21594.2	18429.6	12818.4	14651.7	4063.66		638.5	38856	30135.9	34496	6166.01	4360.03
639.5	32362.7	6935.74	0	19.2593	2640	9446.96	3174.4	9038.64	4004	7729.6	49469	20935.9	17960.8	12593.6	14449.7	4007.61		639.5	38461.6	30045.2	34253.4	5951.27	4208.18
640.5	32075.3	6920	0	16.2963	2612.97	9315.78	3219.2	8879.05	3836.8	7404	48791.1	20275.9	17512.8	12373.8	14250.8	3952.45		640.5	38073.6	29963.3	34018.5	5734.83	4055.14
641.5	31770.7	6908.2	0	14.8148	2586.57	9204.15	3265.6	8723.93	3673.6	7084.8	48132.7	19615.9	17085.6	12159	14055	3898.14		641.5	37693.6	29889.5	33791.6	5518.3	3902.03
642.5	31447.3	6901.64	0	12.5926	2560.8	9115.33	3313.6	8571.8	3514.4	6772.8	47495.6	18959.9	16677.6	11949.5	13862.6	3844.8		642.5	37320.8	29824.6	33572.7	5300.65	3748.12
643.5	31104.7	6899.02	0	11.1111	2536.91	9047.7	3362.4	8423.39	3360	6468	46878.7	18308.9	16288	11745.3	13673.4	3792.31		643.5	36955.2	29767.7	33361.4	5082.34	3593.75
644.5	30744	6900.33	0	9.62963	2513.66	9002.07	3413.6	8278.71	3210.4	6171.2	46283.9	17664.4	15916.8	11546.8	13487.8	3740.84		644.5	36596.8	29719.6	33158.2	4862.89	3438.58
645.5	30363.3	6906.23	0	8.88889	2491.66	8977.63	3465.6	8137.02	3064.8	5883.2	45709.5	17030.4	15563.2	11354	13305.4	3690.26		645.5	36245.6	29680.4	32963	4642.32	3282.62
646.5	29964	6916.07	0	7.40741	2471.54	8975.19	3518.4	7999.05	2924	5604.8	45156.2	16407.1	15226.4	11166.9	13126.6	3640.65		646.5	35901.6	29649.2	32775.4	4421.09	3126.18
647.5	29545.3	6929.84	0	6.66667	2452.06	8993.93	3573.6	7863.32	2788	5335.2	44624.1	15796.8	14905.6	10985.7	12951.2	3592.02		647.5	35564.8	29626.9	32595.8	4198.73	2968.95
648.5	29107.3	6947.54	0	5.92593	2433.83	9031.41	3629.6	7731.32	2656	5075.2	44113.3	15201.2	14600.8	10810.3	12779.5	3544.4		648.5	35235.2	29613.4	32424.3	3975.25	2810.92
649.5	28651.3	6969.18	0	5.18519	2416.86	9087.63	3686.4	7601.56	2528.8	4824.8	43621.9	14621	14310.4	10640.4	12611.3	3497.75		649.5	34913.6	29607.3	32260.4	3752.15	2653.17
650.5	28176	6994.75	0	4.44444	2400.51	9160.96	3744.8	7474.78	2405.6	4584.8	43151	14058.8	14034.4	10476.2	12446.7	3452.11		650.5	34599.2	29609.3	32104.2	3528.4	2494.95
651.5	27683.3	7023.61	0	4.44444	2384.17	9249.78	3804.8	7350.24	2287.2	4353.6	42698.7	13515.3	13772	10317.5	12285.8	3407.47		651.5	34292.8	29618.8	31955.8	3305.04	2337.02
652.5	27173.3	7056.39	0	3.7037	2368.46	9352.44	3865.6	7227.93	2172.8	4133.6	42265.3	12991.4	13522.4	10164.1	12128.6	3363.86		652.5	33994.4	29635	31814.7	3082.55	2179.69
653.5	26646.7	7092.46	0	3.7037	2353.37	9465.7	3927.2	7107.86	2062.4	3922.4	41848.9	12487.9	13285.6	10015.7	11974.9	3321.23		653.5	33704	29658.7	31681.4	2860.45	2022.65
654.5	26104	7132.46	0	2.96296	2337.66	9587.93	3990.4	6990.03	1956	3720.8	41450.4	12006.3	13060.8	9872.29	11825.1	3279.7		654.5	33421.6	29688.5	31555	2639.71	1866.55
655.5	25546.7	7175.74	0	2.96296	2321.31	9717.48	4055.2	6873.69	1854.4	3529.6	41067.5	11545.9	12847.2	9733.67	11678.9	3239.14		655.5	33147.2	29723	31435.1	2421.26	1712.09
656.5	24975.3	7222.3	0	2.96296	2304.97	9851.11	4120.8	6759.59	1756.8	3347.2	40700	11107.6	12644.8	9599.49	11536.4	3199.61		656.5	32881.6	29763	31322.3	2205.22	1559.32
657.5	24391.3	7272.13	0	2.22222	2288	9987.19	4187.2	6646.98	1662.4	3173.6	40346.4	10691.2	12452	9469.28	11397.6	3161.12		657.5	32624.8	29807	31215.9	1992.52	1408.92
658.5	23795.3	7325.9	0	2.22222	2270.4	10121.6	4255.2	6536.61	1572.8	3008.8	40005.8	10297.6	12269.6	9343.22	11262.2	3123.58		658.5	32376	29853.7	31114.8	1783.56	1261.17
659.5	23189.3	7382.3	0	2.22222	2251.54	10253.6	4323.2	6426.98	1486.4	2852.8	39677.4	9926.89	12096.8	9220.73	11130.6	3087.07		659.5	32136	29902.4	31019.2	1579.39	1116.8
660.5	22573.3	7441.97	0	2.22222	2231.43	10379.1	4392.8	6319.59	1404	2705.6	39360.4	9578.15	11932.8	9101.65	11002.4	3051.51		660.5	31905.6	29952.5	30929	1381.06	976.554
661.5	21949.3	7504.92	0	2.22222	2210.69	10496.4	4464	6212.95	1325.6	2565.6	39053.3	9252.22	11776.8	8985.69	10877.4	3016.86		661.5	31683.2	30002.6	30842.9	1188.37	840.308
662.5	21319.3	7570.49	0	1.48148	2188.69	10602.4	4535.2	6107.8	1249.6	2433.6	38755.9	8947.48	11628.8	8872.36	10756.2	2983.22		662.5	31470.4	30050.6	30760.5	1003.92	709.877
663.5	20684	7639.34	0	1.48148	2165.43	10696.1	4608	6003.39	1178.4	2308.8	38465.8	8663.93	11488.8	8761.8	10637.8	2950.39		663.5	31266.4	30096.7	30681.5	827.119	584.862
664.5	20044.7	7710.82	0	1.48148	2140.29	10774.3	4681.6	5900.47	1109.6	2190.4	38183	8401.56	11355.2	8653.34	10522.6	2918.44		664.5	31071.2	30138.6	30604.9	659.415	466.277
665.5	19402.7	7785.57	0	1.48148	2114.51	10835.4	4756	5798.31	1044	2079.2	37906.8	8158.74	11228.8	8547.04	10410.4	2887.32		665.5	30885.6	30175.9	30530.7	501.85	354.862
666.5	18760	7862.3	0	1.48148	2087.49	10877.8	4832	5696.88	982.4	1974.4	37635.5	7936.3	11108.8	8442.72	10300.8	2856.94		666.5	30708.8	30205.7	30457.2	355.773	251.569
667.5	18118	7942.3	0	1.48148	2059.2	10899	4908	5596.95	923.2	1876	37369	7732.59	10995.2	8340.07	10194.2	2827.35		667.5	30540.8	30227.3	30384.1	221.662	156.738
668.5	17478	8024.26	0	1.48148	2029.66	10899	4985.6	5497.76	867.2	1782.4	37105.9	7546.81	10887.2	8238.86	10090	2798.46		668.5	30381.6	30239.5	30310.6	100.474	71.0462
669.5	16840.7	8108.85	0	1.48148	1998.86	10876.1	5064	5399.32	813.6	1694.4	36845.9	7378.15	10784.8	8138.94	9988.32	2770.26		669.5	30231.2	30240.9	30236	6.83174	4.83077
670.5	16208	8196.07	0	1.48148	1966.8	10829.7	5143.2	5300.88	763.2	1612	36587.6	7226.59	10687.2	8040.21	9888.83	2742.67		670.5	30089.6	30230	30159.8	99.2995	70.2154
671.5	15581.3	8284.59	0	0.740741	1934.11	10758.8	5223.2	5203.93	715.2	1534.4	36331	7090.52	10594.4	7942.48	9791.63	2715.71		671.5	29956.8	30205	30080.9	175.493	124.092
672.5	14962	8375.74	0	0.740741	1900.8	10662.7	5304	5107.73	669.6	1461.6	36075.1	6969.93	10507.2	7845.93	9696.47	2689.32		672.5	29832	30164.4	29998.2	235.021	166.185
673.5	14350.7	8468.85	0	0.740741	1866.23	10542.9	5385.6	5011.53	626.4	1392	35819.3	6864	10424	7750.17	9603.37	2663.5		673.5	29715.2	30108.2	29911.7	277.882	196.492
674.5	13748.7	8563.28	0	0.740741	1831.66	10398.7	5468.8	4916.07	586.4	1328	35563.4	6770.3	10344.8	7655.44	9512.09	2638.18		674.5	29606.4	30033.7	29820.1	302.163	213.662
675.5	13157.3	8659.67	0	0.740741	1796.46	10230.8	5552.8	4821.36	548	1267.2	35306.7	6690.44	10269.6	7561.63	9422.77	2613.41		675.5	29505.6	29941	29723.3	307.863	217.692
676.5	12578	8756.72	0	0.740741	1761.26	10039.3	5637.6	4726.64	512	1209.6	35049.3	6622	10198.4	7468.58	9335.41	2589.18		676.5	29411.2	29828.6	29619.9	295.157	208.708
677.5	12010	8855.74	0	0.740741	1726.06	9825.85	5723.2	4633.42	477.6	1156	34790.1	6564.96	10131.2	7376.53	9249.78	2565.43		677.5	29324.8	29695.9	29510.4	262.435	185.569
678.5	11455.3	8955.41	0	0.740741	1691.49	9592	5809.6	4539.46	445.6	1105.6	34529.4	6518.52	10068	7285.47	9166.02	2542.2		678.5	29244.8	29542.3	29393.5	210.348	148.738
679.5	10915.3	9055.74	0	0.740741	1657.54	9338.59	5897.6	4446.98	415.2	1058.4	34267	6482.67	10008	7195.68	9084.15	2519.49		679.5	29170.4	29367	29268.7	138.985	98.2769
680.5	10388.7	9156.72	0	0	1624.86	9067.26	5986.4	4354.51	387.2	1013.6	34003	6454.96	9952	7106.86	9004.25	2497.33		680.5	29102.4	29169.3	29135.8	47.3	33.4462
681.5	9878	9257.7	0	0	1594.06	8779.63	6076	4262.03	360	972	33735.8	6436.22	9900	7019.34	8925.96	2475.62		681.5	29040	28949.3	28994.6	64.14	45.3538
682.5	9382.67	9359.34	0	0	1565.14	8478.15	6166.4	4171.05	335.2	933.6	33467.7	6425.63	9850.4	6933.48	8849.77	2454.48		682.5	28982.4	28707.6	28845	194.291	137.385
683.5	8902.67	9460.98	0	0	1539.37	8163.63	6258.4	4080.07	311.2	896.8	33196.4	6423.19	9804.8	6849.04	8775.28	2433.83		683.5	28930.4	28443.6	28687	344.198	243.385
684.5	8439.33	9561.97	0	0	1518	7839.33	6351.2	3989.08	289.6	862.4	32922.6	6426.44	9763.2	6766.4	8702.56	2413.65		684.5	28881.6	28158	28519.8	511.684	361.815
685.5	7992	9662.3	0	0	1502.29	7506.89	6444.8	3898.85	268.8	830.4	32647.2	6307.48	9725.6	6675.89	8632.17	2394.13		685.5	28836.8	27851.3	28344.1	696.837	492.738
686.5	7562	9761.31	0	0	1493.49	7167.93	6539.2	3809.36	249.6	800.8	32370.1	6318.07	9691.2	6597.16	8563.12	2374.98		686.5	28795.2	27523.7	28159.4	899.092	635.754
687.5	7148	9859.67	0	0	1494.74	6824.89	6634.4	3720.61	231.2	772.8	32090.7	6333.56	9660.8	6520.87	8495.6	2356.25		687.5	28756	27177.1	27966.6	1116.45	789.446
688.5	6750.67	9956.72	0	0	1507.94	6479.41	6730.4	3631.86	214.4	746.4	31808.7	6353.93	9634.4	6447.3	8429.45	2337.91		688.5	28719.2	26811.6	27765.4	1348.9	953.815
689.5	6370	10052.5	0	0	1538.11	6133.93	6828	3543.86	198.4	722.4	31526	6379.19	9612	6377.26	8364.77	2319.97		689.5	28684	26429.1	27556.6	1594.45	1127.45
690.5	6006	10145.6	0	0	1590.29	5790.89	6925.6	3456.61	184	700	31240.8	6408.52	9594.4	6310.98	8300.83	2302.24		690.5	28650.4	26030.4	27340.4	1852.62	1310
691.5	5658	10236.7	0	0	1672	5450.3	7024	3369.36	170.4	678.4	30954.8	6441.93	9580.8	6248.98	8237.76	2284.74		691.5	28616.8	25617.5	27117.1	2120.84	1499.66
692.5	5326	10325.9	0	0	1792.06	5115.41	7122.4	3283.59	157.6	659.2	30668	6478.59	9572	6192.37	8175.02	2267.34		692.5	28583.2	25191	26887.1	2398.64	1696.09
693.5	5009.33	10411.8	0	0	1963.66	4786.22	7221.6	3197.83	145.6	640.8	30379.6	6518.52	9568.8	6141.82	8112.01	2249.87		693.5	28549.6	24753.7	26651.7	2684.09	1897.94
694.5	4708.67	10495.7	0	0	2205.03	4466	7321.6	3113.56	134.4	624	30090.3	6561.7	9570.4	6099.34	8048.27	2232.19		694.5	28514.4	24307	26410.7	2975.11	2103.72
695.5	4423.33	10575.7	0	0	2540.69	4154.74	7421.6	3029.29	124	608.8	29800.2	6607.33	9577.6	6066.41	7983.29	2214.17		695.5	28477.6	23852.7	26165.2	3270.27	2312.43
696.5	4152	10652.5	0	0	3002.69	3853.26	7520.8	2945.76	114.4	594.4	29510.1	6655.41	9591.2	6045.58	7917.18	2195.83		696.5	28438.4	23393.1	25915.8	3567.56	2522.65
697.5	3895.33	10725.9	0	0	3637.54	3564	7620.8	2863.73	105.6	580.8	29219.3	6706.74	9610.4	6040.78	7850.16	2177.24		697.5	28396	22929.4	25662.7	3865.46	2733.29
698.5	3652.67	10795.4	0	0	4508.11	3286.15	7720	2782.44	97.6	568	28928.4	6759.7	9636	6056.5	7784.7	2159.09		698.5	28351.2	22463.7	25407.4	4163.1	2943.75
699.5	3423.33	10860.3	0.727273	0	5701.77	3021.33	7818.4	2701.9	89.6	556.8	28637.5	6815.11	9668	6099.6	7726.61	2142.97		699.5	28301.6	21997.3	25149.4	4457.82	3152.15
700.5	3207.33	10922	0.727273	0	7339.83	2769.56	7916.8	2622.1	82.4	546.4	28345.8	6872.96	9707.2	6179.47	7689.34	2132.64		700.5	28247.2	21533.6	24890.4	4747.23	3356.8
701.5	3003.33	10979	0.727273	0	9590.74	2530.81	8013.6	2543.8	76	536.8	28054.9	6932.44	9753.6	6308.9	7701.56	2136.03		701.5	28188	21072.6	24630.3	5031.34	3557.69
702.5	2812	11031.5	0.727273	0	12691.5	2305.93	8108.8	2466.24	69.6	528	27763.2	6993.56	9807.2	6506.01	7819.47	2168.73		702.5	28123.2	20617.7	24370.5	5307.17	3752.74
703.5	2631.33	11078.7	0.727273	0	16975.2	2094.89	8203.2	2389.42	64	520.8	27472.3	7056.3	9869.6	6796.65	8149.05	2260.14		703.5	28052.8	20168.9	24110.9	5574.74	3941.94
704.5	2462.67	11122	0.727273	0	22908.3	1896.89	8296	2314.1	59.2	512.8	27181.4	7121.48	9939.2	7216.52	8869.01	2459.82		704.5	27974.4	19728.9	23851.7	5830.43	4122.74
705.5	2304.67	11160	0.727273	0	31153.9	1712.74	8386.4	2239.53	54.4	506.4	26890.5	7188.3	10016.8	7816.49	10246.1	2841.77		705.5	27889.6	19298.4	23594	6074.9	4295.6
706.5	2156.67	11192.8	0.727273	0	42648.6	1542.44	8475.2	2166.44	49.6	500.8	26599.6	7255.93	10103.2	8668.61	12627.2	3502.17		706.5	27796.8	18879.4	23338.1	6305.56	4458.71
707.5	2018	11220.3	0.727273	0	58726.8	1384.37	8560.8	2094.85	45.6	495.2	26308.7	7326	10198.4	9875.37	16433.4	4557.8		707.5	27696	18471.9	23083.9	6522.44	4612.06
708.5	1889.33	11243.3	0.727273	0	81288.7	1238.52	8644	2024	41.6	490.4	26017	7397.7	10302.4	11582.9	22196.2	6156.12		708.5	27585.6	18077.9	22831.8	6722.95	4753.85
709.5	1769.33	11260.3	0.727273	0	113056	1104.89	8724	1954.64	38.4	486.4	25726.1	7471.85	10415.2	14000.6	30647.1	8499.97		709.5	27466.4	17698.2	22582.3	6907.19	4884.12
710.5	1658	11272.8	1.45455	0	520.457	982.667	8800.8	1886.03	35.2	482.4	25434.4	7546.81	10536.8	5319.84	7412.19	2055.77		710.5	27337.6	17332.6	22335.1	7074.59	5002.49
711.5	1554.67	11279.3	1.45455	0	497.2	871.037	8873.6	1819.66	32	478.4	25141.9	7624.22	10667.2	5295.44	7373.49	2045.04		711.5	27199.2	16982	22090.6	7224.67	5108.62
712.5	1458.67	11280.7	1.45455	0	474.571	770	8943.2	1754.03	29.6	476	24848.6	6557.63	10807.2	5184.74	7310.24	2027.5		712.5	27049.6	16647.6	21848.6	7355.35	5201.02
713.5	1370.67	11276.7	1.45455	0	453.2	678.741	9008.8	1689.9	27.2	472.8	24555.3	6582.89	10955.2	5159.45	7269.8	2016.28		713.5	26889.6	16328.7	21609.2	7467.66	5280.43
714.5	1289.33	11266.9	1.45455	0	432.457	596.444	9069.6	1627.25	24.8	471.2	24260.3	6608.15	11112.8	5135.44	7229.31	2005.05		714.5	26719.2	16025.5	21372.3	7561.6	5346.86
715.5	1214	11252.5	1.45455	0	412.343	522.296	9126.4	1566.1	22.4	468.8	23964.5	6632.59	11278.4	5112.44	7189.16	1993.91		715.5	26536.8	15738.5	21137.6	7635.58	5399.17
716.5	1146	11232.1	1.45455	0	392.857	455.481	9178.4	1505.69	20.8	467.2	23667.1	6656.22	11452	5090.41	7148.96	1982.76		716.5	26342.4	15467	20904.7	7690.06	5437.69
717.5	1083.33	11206.6	1.45455	0	374.629	396.815	9224.8	1447.53	19.2	465.6	23368.1	6679.04	11633.6	5069.28	7108.78	1971.62		717.5	26136.8	15211.1	20674	7725.61	5462.83
718.5	1026.67	11175.7	1.45455	0	357.029	343.852	9267.2	1390.85	17.6	464.8	23068.2	6701.85	11823.2	5049.11	7069.05	1960.6		718.5	25919.2	14970.2	20444.7	7742.14	5474.52
719.5	976	11139.7	1.45455	0	340.686	297.407	9303.2	1334.92	16	463.2	22765.1	6723.85	12019.2	5029.28	7029.1	1949.52		719.5	25689.6	14743.4	20216.5	7740.14	5473.11
720.5	930	11099	1.45455	0	324.343	256.667	9334.4	1281.22	14.4	462.4	22461.2	6745.85	12222.4	5010.26	6989.72	1938.6		720.5	25447.2	14530.2	19988.7	7719.52	5458.52
721.5	888.667	11052.5	1.45455	0	309.257	220	9360.8	1229.02	13.6	462.4	22154.8	6767.04	12430.4	4991.53	6950.32	1927.67		721.5	25193.6	14330.5	19762	7681.4	5431.57
722.5	852.667	11001.3	1.45455	0	294.8	189.037	9380.8	1178.31	12	461.6	21845.2	6787.41	12644.8	4973.03	6911.03	1916.78		722.5	24927.2	14142.3	19534.7	7626.09	5392.46
723.5	821.333	10945.6	1.45455	0	280.971	161.333	9395.2	1129.08	11.2	461.6	21533.9	6807.78	12863.2	4954.82	6872.09	1905.98		723.5	24648	13966.3	19307.1	7553.12	5340.86
724.5	794	10884.6	1.45455	0	267.771	136.889	9404	1080.61	10.4	460.8	21220.2	6828.15	13084.8	4936.44	6833.46	1895.26		724.5	24357.6	13800.4	19079	7465.05	5278.58
725.5	771.333	10819	2.18182	0	255.2	116.519	9407.2	1034.37	9.6	460.8	20903.3	6848.52	13309.6	4918.28	6794.81	1884.54		725.5	24055.2	13644.7	18850	7361.31	5205.23
726.5	752.667	10748.9	2.18182	0	243.886	98.5926	9404.8	990.373	8.8	460.8	20583.9	6868.89	13535.2	4899.91	6756.33	1873.87		726.5	23740	13497.2	18618.6	7242.78	5121.42
727.5	738	10674.1	2.18182	0	232.571	83.1111	9396.8	947.119	8	461.6	20262	6889.26	13762.4	4881.32	6718.21	1863.3		727.5	23414.4	13357.7	18386.1	7111.14	5028.34
728.5	727.333	10594.8	2.18182	0	221.886	69.2593	9383.2	905.356	7.2	461.6	19936.9	6909.63	13989.6	4862.22	6680.22	1852.76		728.5	23076.8	13224.4	18150.6	6966.72	4926.22
729.5	720.667	10510.8	2.18182	0	211.829	58.6667	9364	865.085	6.4	461.6	19609.3	6930	14215.2	4842.75	6642.25	1842.23		729.5	22728.8	13097.1	17913	6810.63	4815.85
730.5	717.333	10423	2.18182	0	202.4	48.8889	9339.2	826.305	5.6	461.6	19278.5	6951.19	14438.4	4822.66	6604.33	1831.71		730.5	22369.6	12974.6	17672.1	6643.28	4697.51
731.5	718	10331.1	2.18182	0	192.971	40.7407	9308.8	789.763	5.6	462.4	18945.3	6973.19	14657.6	4802.13	6566.24	1821.15		731.5	22000.8	12856.1	17428.5	6466.26	4572.34
732.5	722	10235.4	2.18182	0	184.8	33.4074	9273.6	753.966	4.8	462.4	18608.7	6996	14872.8	4780.78	6528.18	1810.59		732.5	21622.4	12740.4	17181.4	6280.54	4441.02
733.5	730	10135.7	2.18182	0	176.629	27.7037	9232.8	719.661	4.8	462.4	18269.8	7019.63	15081.6	4758.69	6489.75	1799.93		733.5	21234.4	12627.3	16930.9	6086.12	4303.54
734.5	741.333	10032.8	2.18182	0	169.086	22.8148	9188	686.847	4	463.2	17929.2	7044.89	15283.2	4735.96	6451.24	1789.25		734.5	20837.6	12515	16676.3	5885	4161.32
735.5	756.667	9925.9	2.18182	0	161.543	18.7407	9137.6	655.525	4	463.2	17585.3	7070.96	15476.8	4712.19	6412.06	1778.39		735.5	20432.8	12403.3	16418	5677.74	4014.77
736.5	775.333	9815.74	2.18182	0	155.257	15.4815	9083.2	625.695	3.2	464	17239.9	7097.85	15661.6	4687.65	6372.47	1767.41		736.5	20020	12291.6	16155.8	5464.83	3864.22
737.5	797.333	9702.3	2.90909	0	148.343	12.2222	9024	596.61	3.2	464	16891.9	7127.19	15835.2	4661.94	6332.1	1756.21		737.5	19600.8	12179.2	15890	5247.86	3710.8
738.5	823.333	9585.57	2.90909	0	142.686	10.5926	8960.8	569.763	3.2	464	16542.4	7158.15	15997.6	4635.46	6290.82	1744.76		738.5	19175.2	12065.5	15620.3	5027.33	3554.86
739.5	853.333	9465.57	2.90909	0	137.029	8.14815	8893.6	543.661	2.4	464	16192	7190.74	16147.2	4607.74	6248.76	1733.1		739.5	18744	11949.7	15346.9	4804.28	3397.14
740.5	886.667	9343.61	2.90909	0	132	6.51852	8822.4	518.305	2.4	464.8	15839.2	7225.78	16284	4579.12	6205.49	1721.09		740.5	18307.2	11831.3	15069.2	4579.18	3237.97
741.5	923.333	9218.36	2.90909	0	126.971	5.7037	8748.8	495.186	2.4	464.8	15486.4	7263.26	16406.4	4549.58	6161.17	1708.8		741.5	17867.2	11710.1	14788.6	4353.73	3078.55
742.5	964.667	9090.49	2.90909	0	121.943	4.07407	8671.2	472.068	1.6	464.8	15131.9	7303.19	16513.6	4518.65	6115.45	1696.12		742.5	17423.2	11586.2	14504.7	4127.37	2918.49
743.5	1009.33	8960.66	2.90909	0	117.543	3.25926	8590.4	451.186	1.6	464.8	14778.3	7346.37	16604.8	4487.01	6068.32	1683.05		743.5	16976	11459	14217.5	3901.14	2758.52
744.5	1058.67	8828.2	2.90909	0	113.771	2.44444	8507.2	430.305	1.6	464.8	14423.9	7392	16680	4454.29	6019.6	1669.54		744.5	16527.2	11328.3	13927.8	3676.17	2599.45
745.5	1111.33	8694.43	2.90909	0	110	2.44444	8421.6	410.915	1.6	464	14069.4	7440.89	16737.6	4420.55	5969.18	1655.55		745.5	16076.8	11193.6	13635.2	3452.94	2441.6
746.5	1168.67	8558.03	2.90909	0	106.229	1.62963	8332.8	392.271	1.6	464	13716.6	7493.04	16778.4	4385.86	5917.22	1641.14		746.5	15626.4	11055.5	13341	3232.11	2285.45
747.5	1230	8420.33	3.63636	0	103.086	1.62963	8243.2	375.119	1.6	464	13363.8	7548.44	16801.6	4350.49	5863.35	1626.2		747.5	15176	10913.4	13044.7	3014.15	2131.32
748.5	1295.33	8281.31	3.63636	0	99.9429	0.814815	8151.2	358.712	0.8	463.2	13012.6	7607.93	16807.2	4314.05	5808.04	1610.86		748.5	14726.4	10767.8	12747.1	2799.14	1979.29
749.5	1364.67	8140.98	3.63636	0	96.8	0.814815	8057.6	342.305	0.8	463.2	12663	7670.67	16794.4	4276.84	5750.8	1594.98		749.5	14278.4	10618.2	12448.3	2588.14	1830.09
750.5	1438.67	7998.69	3.63636	0	94.2857	0	7962.4	327.39	0.8	462.4	12315.9	7738.3	16764	4238.96	5691.95	1578.66		750.5	13832.8	10465.2	12149	2381.23	1683.78
751.5	1517.33	7856.39	3.63636	0	91.7714	0	7866.4	313.22	0.8	461.6	11970.4	7809.19	16716	4200.52	5631.37	1561.86		751.5	13390.4	10308.2	11849.3	2179.46	1541.11
752.5	1599.33	7712.79	3.63636	0	89.2571	0	7768.8	299.797	0	460.8	11628.2	7884.96	16650.4	4161.38	5569.34	1544.66		752.5	12952	10148.4	11550.2	1982.42	1401.78
753.5	1686.67	7568.52	3.63636	0	87.3714	0	7671.2	287.119	0	460	11289.3	7965.63	16567.2	4122.05	5505.76	1527.02		753.5	12517.6	9984.62	11251.1	1791.09	1266.49
754.5	1778	7424.26	3.63636	0	85.4857	0	7572.8	274.441	0	459.2	10953.6	8050.37	16468	4082.29	5441.04	1509.07		754.5	12088	9818.77	10953.4	1604.59	1134.62
755.5	1873.33	7279.34	3.63636	0	83.6	0	7473.6	263.254	0	458.4	10621.1	8140	16352	4042.18	5374.98	1490.75		755.5	11664	9649.54	10656.8	1424.44	1007.23
756.5	1972.67	7134.43	3.63636	0	81.7143	0	7374.4	252.068	0	457.6	10293.6	8234.52	16220.8	4001.95	5308.24	1472.24		756.5	11245.6	9477.6	10361.6	1250.16	884
757.5	2076.67	6989.51	3.63636	0	80.4571	0	7275.2	241.627	0	456.8	9970.07	8334.74	16075.2	3961.84	5240.86	1453.55		757.5	10834.4	9302.95	10068.7	1082.9	765.723
758.5	2184.67	6844.59	4.36364	0	78.5714	0	7176	231.186	0	455.2	9650.67	8439.04	15915.2	3921.5	5172.95	1434.72		758.5	10429.6	9126.95	9778.28	921.11	651.323
759.5	2296	6700.98	4.36364	0	77.3143	0	7077.6	222.237	0	454.4	9336.96	8549.04	15741.6	3881.58	5104.95	1415.86		759.5	10032.8	8948.25	9490.52	766.895	542.277
760.5	2411.33	6557.38	4.36364	0	76.0571	0	6979.2	212.542	0	452.8	9028.15	8663.93	15556	3841.67	5037.19	1397.06		760.5	9644	8767.51	9205.75	619.774	438.246
761.5	2530.67	6414.43	4.36364	0	74.8	0	6880.8	204.339	0	452	8724.22	8784.52	15358.4	3802.2	4969.65	1378.33		761.5	9264	8585.42	8924.71	479.832	339.292
762.5	2652.67	6272.13	4.36364	0	74.1714	0	6784	196.136	0	450.4	8426	8910	15151.2	3763.16	4903.17	1359.89		762.5	8892	8401.97	8646.98	346.504	245.015
763.5	2777.33	6131.15	4.36364	0	72.9143	0	6687.2	187.932	0	448.8	8134.3	9040.37	14934.4	3724.52	4837.87	1341.78		763.5	8528.8	8216.49	8372.65	220.835	156.154
764.5	2905.33	5991.48	4.36364	0	72.2857	0	6592	180.475	0	447.2	7848.3	9175.63	14708.8	3686.6	4773.92	1324.05		764.5	8175.2	8030.34	8102.77	102.433	72.4308
765.5	3035.33	5853.11	4.36364	0	71.0286	0	6497.6	173.017	0	445.6	7568	9316.59	14476	3649.28	4711.94	1306.86		765.5	7831.2	7842.83	7837.02	8.2242	5.81538
766.5	3168	5716.72	4.36364	0	70.4	0	6404.8	166.305	0	444	7294.22	9461.63	14236.8	3612.86	4652.03	1290.24		766.5	7496.8	7654.65	7575.72	111.614	78.9231
767.5	3301.33	5580.98	4.36364	0	69.7714	0	6312.8	159.593	0	442.4	7026.15	9612.37	13992	3577.06	4594.6	1274.31		767.5	7172	7465.78	7318.89	207.737	146.892
768.5	3436	5447.87	4.36364	0	69.1429	0	6221.6	153.627	0	440.8	6765.41	9766.37	13742.4	3542.12	4539.79	1259.11		768.5	6856.8	7275.57	7066.18	296.115	209.385
769.5	3572	5316.07	5.09091	0	68.5143	0	6132.8	147.661	0	439.2	6510.37	9925.26	13490.4	3508.26	4488.27	1244.82		769.5	6552	7085.35	6818.68	377.138	266.677
770.5	3707.33	5186.23	5.09091	0	68.5143	0.814815	6045.6	141.695	0	437.6	6262.67	10088.2	13235.2	3475.31	4439.97	1231.43		770.5	6256.8	6894.46	6575.63	450.895	318.831
771.5	3842.67	5058.36	5.09091	0	67.8857	0.814815	5959.2	136.475	0	436	6020.67	10254.4	12978.4	3443.08	4395.14	1218.99		771.5	5972	6702.89	6337.45	516.819	365.446
772.5	3977.33	4933.11	5.09091	0	67.2571	0.814815	5875.2	131.254	0	434.4	5786	10424.7	12720.8	3412	4354.23	1207.65		772.5	5697.6	6511.32	6104.46	575.389	406.862
773.5	4110	4809.84	5.09091	0	67.2571	0.814815	5792.8	126.034	0	432.8	5557.04	10596.7	12463.2	3381.66	4316.92	1197.3		773.5	5432.8	6319.75	5876.28	627.171	443.477
774.5	4240.67	4688.52	5.09091	0	66.6286	1.62963	5712.8	121.559	0	431.2	5335.41	10771.9	12206.4	3352.44	4283.66	1188.07		774.5	5177.6	6128.86	5653.23	672.643	475.631
775.5	4369.33	4569.84	5.09091	0	66.6286	1.62963	5634.4	117.085	0	429.6	5119.48	10948.7	11951.2	3324.07	4254.35	1179.95		775.5	4932.8	5937.29	5435.05	710.283	502.246
776.5	4494	4453.77	5.09091	0	66	1.62963	5558.4	112.61	0	427.2	4910.89	11127.1	11697.6	3296.48	4229.09	1172.94		776.5	4697.6	5746.4	5222	741.614	524.4
777.5	4614.67	4339.67	5.09091	0	66	1.62963	5484.8	108.136	0	425.6	4708	11306.4	11448	3269.84	4207.83	1167.04		777.5	4471.2	5556.18	5013.69	767.2	542.492
778.5	4731.33	4228.85	5.09091	0	66	1.62963	5412.8	104.407	0	424	4511.63	11485.6	11200.8	3244.01	4190.14	1162.14		778.5	4255.2	5366.65	4810.92	785.911	555.723
779.5	4842.67	4120	5.09091	0	66	1.62963	5344	99.9322	0	422.4	4321.78	11664.1	10957.6	3218.86	4176.13	1158.25		779.5	4048	5177.78	4612.89	798.878	564.892
780.5	4948	4013.77	5.09091	0	65.3714	2.44444	5277.6	96.2034	0	421.6	4138.44	11842.5	10718.4	3194.57	4165.58	1155.32		780.5	3849.6	4990.95	4420.28	807.059	570.677
781.5	5047.33	3910.82	5.09091	0	65.3714	2.44444	5213.6	93.2203	0	420	3960.81	12018.5	10484	3170.86	4158.14	1153.26		781.5	3660.8	4805.48	4233.14	809.409	572.338
782.5	5139.33	3809.84	5.09091	0	65.3714	2.44444	5152.8	89.4915	0	418.4	3788.89	12192.1	10254.4	3147.55	4153.61	1152		782.5	3480	4621.35	4050.68	807.059	570.677
783.5	5224.67	3711.48	5.81818	0	65.3714	3.25926	5094.4	86.5085	0	416.8	3623.48	12362.4	10029.6	3124.9	4151.47	1151.41		783.5	3307.2	4439.26	3873.23	800.488	566.031
784.5	5301.33	3616.39	5.81818	0	65.3714	3.25926	5039.2	82.7797	0	416	3463.78	12529.4	9810.4	3102.6	4151.79	1151.5		784.5	3143.2	4259.88	3701.54	789.61	558.338
785.5	5370	3523.28	5.81818	0	65.3714	3.25926	4986.4	79.7966	0	414.4	3309.78	12691.6	9597.6	3080.56	4154.05	1152.13		785.5	2986.4	4083.2	3534.8	775.555	548.4
786.5	5430	3433.44	5.81818	0	65.3714	4.07407	4937.6	76.8136	0	413.6	3160.67	12848	9389.6	3058.85	4157.58	1153.1		786.5	2838.4	3909.91	3374.15	757.67	535.754
787.5	5480.67	3345.57	5.81818	0	65.3714	4.07407	4892	74.5763	0	412	3018.07	12998.7	9187.2	3037.24	4162.33	1154.42		787.5	2696.8	3739.32	3218.06	737.175	521.262
788.5	5522	3260.33	5.81818	0	65.3714	4.88889	4849.6	71.5932	0	411.2	2880.37	13143	8991.2	3015.79	4167.93	1155.98		788.5	2562.4	3572.8	3067.6	714.461	505.2
789.5	5554	3178.36	5.81818	0	66	4.88889	4810.4	69.3559	0	410.4	2747.56	13279.9	8801.6	2994.48	4174.01	1157.66		789.5	2435.2	3410.34	2922.77	689.527	487.569
790.5	5576	3098.36	5.81818	0	66	5.7037	4774.4	66.3729	0	409.6	2619.63	13409.4	8616.8	2972.93	4180.2	1159.38		790.5	2314.4	3251.94	2783.17	662.94	468.769
791.5	5588	3020.98	5.81818	0	66	5.7037	4742.4	64.1356	0	409.6	2497.41	13530	8438.4	2951.42	4186.11	1161.02		791.5	2199.2	3097.6	2648.4	635.265	449.2
792.5	5590	2945.57	5.81818	0	66	6.51852	4714.4	61.8983	0	408.8	2380.07	13641.6	8265.6	2929.72	4191.48	1162.51		792.5	2091.2	2948.68	2519.94	606.328	428.738
793.5	5582	2873.44	5.81818	0	66	7.33333	4689.6	59.661	0.8	408.8	2266.81	13743.5	8098.4	2907.86	4195.88	1163.73		793.5	1988.8	2805.17	2396.98	577.26	408.185
794.5	5564.67	2803.28	5.81818	0	66.6286	8.14815	4668	58.1695	0.8	408.8	2158.44	13835.6	7936.8	2885.78	4199.24	1164.66		794.5	1891.2	2666.4	2278.8	548.149	387.6
795.5	5536.67	2735.08	5.81818	0	66.6286	8.96296	4650.4	55.9322	0.8	408.8	2054.96	13917.9	7780	2863.22	4201.38	1165.25		795.5	1799.2	2533.05	2166.12	518.908	366.923
796.5	5500	2669.51	5.81818	0	66.6286	8.96296	4636.8	53.6949	1.6	408.8	1955.56	13989.6	7629.6	2840.5	4202.22	1165.49		796.5	1712.8	2405.78	2059.29	490.014	346.492
797.5	5454	2606.56	5.81818	0	67.2571	10.5926	4626.4	52.2034	1.6	408.8	1860.22	14050.7	7483.2	2817.49	4201.2	1165.2		797.5	1631.2	2283.94	1957.57	461.556	326.369
798.5	5398.67	2545.57	5.81818	0	67.2571	11.4074	4620	49.9661	1.6	409.6	1768.96	14101.2	7341.6	2793.97	4198.56	1164.47		798.5	1553.6	2168.18	1860.89	434.577	307.292
799.5	5335.33	2486.56	5.81818	0	67.8857	12.2222	4616.8	48.4746	1.6	409.6	1680.96	14141.1	7204.8	2770.09	4194.14	1163.25		799.5	1480.8	2058.52	1769.66	408.512	288.862
800.5	5264	2429.51	5.81818	0	67.8857	13.037	4617.6	46.9831	2.4	410.4	1597.85	14169.6	7072.8	2745.99	4187.68	1161.45		800.5	1412	1954.28	1683.14	383.448	271.138
801.5	5184.67	2374.43	5.81818	0	68.5143	13.8519	4621.6	45.4915	2.4	411.2	1518	14188.4	6944.8	2721.47	4179.46	1159.17		801.5	1347.2	1856.8	1602	360.342	254.8
802.5	5098.67	2321.31	5.81818	0	68.5143	15.4815	4628	44	3.2	412.8	1442.22	14195.7	6820	2696.59	4168.93	1156.25		802.5	1285.6	1764.74	1525.17	338.802	239.569
803.5	5006	2270.16	5.81818	0	69.1429	17.1111	4638.4	42.5085	3.2	413.6	1368.89	14194.1	6700	2671.45	4156.98	1152.94		803.5	1228	1678.77	1453.38	318.742	225.385
804.5	4907.33	2220.33	5.81818	0	69.1429	17.9259	4651.2	41.0169	4	415.2	1299.63	14181.9	6582.4	2645.83	4142.87	1149.03		804.5	1173.6	1598.89	1386.25	300.727	212.646
805.5	4803.33	2173.11	5.81818	0	69.7714	19.5556	4666.4	39.5254	4.8	416.8	1233.63	14159.9	6468.8	2620.11	4126.89	1144.59		805.5	1123.2	1524.43	1323.82	283.713	200.615
806.5	4694.67	2126.56	5.81818	0	70.4	21.1852	4684	38.0339	4.8	419.2	1170.89	14128.9	6358.4	2594.06	4109.25	1139.7		806.5	1074.4	1456.06	1265.23	269.875	190.831
807.5	4582	2082.62	5.81818	0	70.4	22.8148	4704	37.2881	5.6	420.8	1110.59	14089.8	6250.4	2567.85	4090.09	1134.39		807.5	1029.6	1393.11	1211.35	257.039	181.754
808.5	4466.67	2040	5.81818	0	71.0286	24.4444	4725.6	35.7966	6.4	423.2	1053.56	14041.7	6144.8	2541.46	4069.2	1128.59		808.5	987.2	1334.89	1161.05	245.856	173.846
809.5	4348	1998.69	5.81818	0	71.6571	26.0741	4748.8	34.3051	7.2	425.6	998.963	13986.3	6041.6	2514.85	4046.98	1122.43		809.5	947.2	1282.09	1114.65	236.805	167.446
810.5	4226.67	1958.69	5.81818	0	72.2857	28.5185	4772.8	33.5593	8.8	428	947.63	13924.4	5940	2488.24	4023.41	1115.89		810.5	909.6	1234.03	1071.82	229.407	162.215
811.5	4104.67	1920	5.81818	0	72.9143	30.1481	4797.6	32.0678	9.6	430.4	898.741	13855.9	5840.8	2461.44	3998.86	1109.09		811.5	873.6	1190.71	1032.15	224.229	158.554
812.5	3981.33	1883.28	5.81818	0	73.5429	32.5926	4823.2	31.322	10.4	433.6	851.481	13781	5743.2	2434.67	3973.05	1101.93		812.5	840.8	1152.12	996.462	220.139	155.662
813.5	3857.33	1847.21	5.81818	0	74.1714	35.037	4848.8	30.5763	12	436.8	807.481	13701.1	5647.2	2407.96	3946.37	1094.53		813.5	808.8	1117.6	963.2	218.355	154.4
814.5	3734	1813.11	5.81818	0	74.8	37.4815	4874.4	29.0847	13.6	440	765.111	13616.4	5552	2381.21	3918.92	1086.91		814.5	780	1086.46	933.231	216.701	153.231
815.5	3610.67	1779.67	5.81818	0	75.4286	39.9259	4898.4	28.339	15.2	443.2	725.185	13527.6	5457.6	2354.38	3890.68	1079.08		815.5	752	1059.38	905.692	217.354	153.692
816.5	3488.67	1747.54	5.81818	0	76.0571	43.1852	4922.4	27.5932	16.8	447.2	686.889	13434.7	5364.8	2327.82	3861.81	1071.07		816.5	726.4	1036.37	881.385	219.181	154.985
817.5	3368	1716.72	5.81818	0	77.3143	45.6296	4944	26.8475	19.2	451.2	651.037	13339.3	5272	2301.32	3832.46	1062.93		817.5	701.6	1016.06	858.831	222.358	157.231
818.5	3250	1686.56	5.81818	0	77.9429	48.8889	4964	26.1017	21.6	455.2	616.815	13240.7	5180	2274.9	3802.61	1054.65		818.5	678.4	999.138	838.769	226.796	160.369
819.5	3133.33	1657.7	5.81818	0	78.5714	52.1481	4981.6	24.6102	24	459.2	584.222	13139.7	5088.8	2248.44	3772.39	1046.27		819.5	656.8	984.246	820.523	231.539	163.723
820.5	3019.33	1629.51	5.09091	0	79.8286	55.4074	4996.8	23.8644	26.4	463.2	554.074	13037.9	4996.8	2222.17	3742.01	1037.85		820.5	636.8	972.738	804.769	237.544	167.969
821.5	2908	1602.62	5.09091	0	80.4571	58.6667	5008.8	23.1186	28.8	468	524.741	12933.6	4905.6	2195.96	3711.15	1029.29		821.5	617.6	963.262	790.431	244.42	172.831
822.5	2800	1576.39	5.09091	0	81.7143	61.9259	5017.6	22.3729	32	472	497.037	12828.4	4814.4	2169.92	3680.12	1020.68		822.5	599.2	956.492	777.846	252.644	178.646
823.5	2695.33	1551.48	5.09091	0	82.9714	65.1852	5023.2	22.3729	35.2	476.8	470.963	12722.5	4723.2	2144.18	3648.86	1012.01		823.5	582.4	951.077	766.738	260.694	184.338
824.5	2593.33	1527.21	5.09091	0	84.2286	69.2593	5024	21.6271	39.2	481.6	446.519	12615.8	4632	2118.45	3617.26	1003.25		824.5	567.2	947.692	757.446	269.049	190.246
825.5	2495.33	1503.61	5.09091	0	84.8571	73.3333	5021.6	20.8814	43.2	486.4	422.889	12509	4540.8	2092.85	3585.72	994.501		825.5	552	946.338	749.169	278.839	197.169
826.5	2400.67	1480.66	5.09091	0	86.1143	76.5926	5013.6	20.1356	47.2	492	400.889	12401.5	4448.8	2067.17	3553.72	985.626		826.5	537.6	946.338	741.969	289.022	204.369
827.5	2309.33	1458.36	5.09091	0	87.3714	80.6667	5002.4	19.3898	52	496.8	379.704	12294.7	4356.8	2041.74	3521.85	976.786		827.5	524.8	947.692	736.246	299.03	211.446
828.5	2222	1436.72	5.09091	0	88.6286	84.7407	4985.6	18.6441	56.8	502.4	360.148	12187.2	4264.8	2016.37	3489.51	967.815		828.5	512.8	951.077	731.938	309.909	219.138
829.5	2138	1416.39	5.09091	0	89.8857	89.6296	4964	18.6441	61.6	507.2	341.407	12080.4	4172.8	1991.16	3457.13	958.834		829.5	500.8	954.462	727.631	320.787	226.831
830.5	2057.33	1396.07	5.09091	0	91.1429	93.7037	4937.6	17.8983	67.2	512.8	323.481	11973.7	4080	1965.85	3424.52	949.79		830.5	489.6	959.877	724.738	332.536	235.138
831.5	1980	1376.39	5.09091	0	93.0286	97.7778	4905.6	17.1525	72.8	518.4	307.185	11867	3987.2	1940.58	3391.57	940.652		831.5	479.2	965.969	722.585	344.198	243.385
832.5	1906.67	1357.38	5.09091	0	94.2857	102.667	4869.6	16.4068	79.2	524	290.889	11760.2	3894.4	1915.45	3358.44	931.462		832.5	469.6	972.738	721.169	355.773	251.569
833.5	1836.67	1339.02	5.09091	0	95.5429	106.741	4828	16.4068	85.6	529.6	276.222	11654.3	3800.8	1890.31	3325.12	922.223		833.5	460.8	980.185	720.492	367.26	259.692
834.5	1770	1321.31	5.09091	0	96.8	111.63	4781.6	15.661	92.8	535.2	261.556	11547.6	3708	1865.17	3291.38	912.865		834.5	452	988.985	720.492	379.705	268.492
835.5	1706.67	1304.26	4.36364	0	98.0571	115.704	4730.4	14.9153	100	540.8	248.519	11441.6	3614.4	1839.98	3257.57	903.487		835.5	444	998.462	721.231	392.064	277.231
836.5	1646	1287.21	4.36364	0	99.9429	120.593	4675.2	14.9153	108	547.2	235.481	11335.7	3521.6	1815.09	3223.42	894.017		836.5	436.8	1007.94	722.369	403.856	285.569
837.5	1588.67	1271.48	4.36364	0	101.2	124.667	4615.2	14.1695	116	552.8	223.259	11229.8	3428.8	1790.03	3189.11	884.501		837.5	429.6	1018.09	723.846	416.127	294.246
838.5	1534.67	1255.08	4.36364	0	102.457	129.556	4550.4	14.1695	124	558.4	211.852	11123.9	3336	1764.98	3154.47	874.892		838.5	423.2	1029.6	726.4	428.79	303.2
839.5	1483.33	1240	4.36364	0	103.714	133.63	4482.4	13.4237	132.8	564	201.259	11017.1	3244	1740	3119.51	865.197		839.5	416.8	1041.11	728.954	441.452	312.154
840.5	1434.67	1224.92	4.36364	0	104.971	137.704	4410.4	13.4237	142.4	570.4	191.481	10911.2	3152.8	1715.29	3084.48	855.481		840.5	411.2	1052.62	731.908	453.549	320.708
841.5	1388.67	1210.49	4.36364	0	106.229	142.593	4334.4	12.678	152	576	181.704	10804.4	3061.6	1690.4	3049.09	845.664		841.5	405.6	1064.8	735.2	466.125	329.6
842.5	1346	1196.07	4.36364	0	107.486	146.667	4256	12.678	161.6	581.6	172.741	10697.7	2971.2	1665.7	3013.62	835.828		842.5	400.8	1077.66	739.231	478.613	338.431
843.5	1305.33	1182.3	4.36364	0	108.743	150.741	4174.4	11.9322	172	587.2	163.778	10591	2882.4	1641.09	2978.1	825.976		843.5	396	1091.2	743.6	491.581	347.6
844.5	1268	1168.52	4.36364	0	110	154.815	4090.4	11.9322	182.4	592.8	155.63	10483.4	2793.6	1616.61	2942.24	816.031		844.5	391.2	1104.74	747.969	504.548	356.769
845.5	1232.67	1155.41	4.36364	0	111.257	158.889	4004.8	11.1864	192.8	598.4	148.296	10375.9	2706.4	1592.33	2906.44	806.102		845.5	387.2	1118.28	752.738	516.949	365.538
846.5	1200	1142.3	4.36364	0	111.886	162.148	3916.8	11.1864	204	604	140.963	10268.3	2620.8	1568.21	2870.64	796.174		846.5	383.2	1132.49	757.846	529.83	374.646
847.5	1170	1129.84	3.63636	0	113.143	166.222	3827.2	10.4407	215.2	609.6	134.444	10159.9	2536	1544.28	2834.64	786.188		847.5	380	1146.71	763.354	542.144	383.354
848.5	1142	1117.38	3.63636	0	113.771	169.481	3736	10.4407	227.2	615.2	127.926	10051.6	2452.8	1520.57	2798.67	776.213		848.5	376	1161.6	768.8	555.503	392.8
849.5	1116.67	1105.57	3.63636	0	114.4	172.741	3644.8	10.4407	238.4	620	121.407	9942.37	2370.4	1496.99	2762.69	766.233		849.5	372.8	1176.49	774.646	568.296	401.846
850.5	1094	1093.77	3.63636	0	115.029	175.185	3552.8	9.69492	250.4	625.6	115.704	9833.19	2290.4	1473.8	2726.83	756.287		850.5	370.4	1192.06	781.231	581.002	410.831
851.5	1074	1081.97	3.63636	0	115.657	178.444	3460.8	9.69492	262.4	630.4	110	9724	2212	1451	2691.09	746.375		851.5	367.2	1207.63	787.415	594.274	420.215
852.5	1056	1070.82	3.63636	0	116.286	180.889	3369.6	9.69492	274.4	636	105.111	9614.81	2135.2	1428.65	2655.55	736.517		852.5	364.8	1223.2	794	606.98	429.2
853.5	1040.67	1059.67	3.63636	0	116.286	182.519	3277.6	8.94915	286.4	640.8	100.222	9504.81	2060.8	1406.34	2620.04	726.669		853.5	362.4	1238.77	800.585	619.687	438.185
854.5	1028	1048.52	3.63636	0	116.286	184.963	3187.2	8.94915	298.4	645.6	95.3333	9394.81	1988	1384.59	2584.72	716.874		854.5	360.8	1255.02	807.908	632.306	447.108
855.5	1018	1037.38	3.63636	0	116.286	186.593	3097.6	8.94915	310.4	650.4	91.2593	9284.81	1916.8	1363.24	2549.61	707.135		855.5	358.4	1271.26	814.831	645.491	456.431
856.5	1010.67	1026.89	3.63636	0	116.286	188.222	3009.6	8.20339	322.4	655.2	87.1852	9174.81	1848	1342.39	2514.78	697.475		856.5	356.8	1288.18	822.492	658.588	465.692
857.5	1006	1016.39	3.63636	0	116.286	189.037	2922.4	8.20339	334.4	659.2	83.1111	9064.81	1781.6	1321.93	2480.18	687.879		857.5	355.2	1304.43	829.815	671.208	474.615
858.5	1004	1006.56	2.90909	0	116.286	189.852	2837.6	8.20339	346.4	664	79.037	8954.81	1716.8	1302.04	2445.87	678.361		858.5	353.6	1321.35	837.477	684.305	483.877
859.5	1004.67	996.066	2.90909	0	115.657	190.667	2754.4	7.45763	357.6	668	75.7778	8845.63	1654.4	1282.56	2412.05	668.982		859.5	352	1338.28	845.138	697.403	493.138
860.5	1008.67	986.23	2.90909	0	115.657	190.667	2672.8	7.45763	368.8	672	72.5185	8735.63	1593.6	1263.61	2378.2	659.594		860.5	351.2	1355.2	853.2	709.935	502
861.5	1015.33	976.393	2.90909	0	115.029	190.667	2594.4	7.45763	379.2	676	69.2593	8626.44	1535.2	1245.25	2344.93	650.366		861.5	349.6	1372.8	861.2	723.512	511.6
862.5	1024.67	966.557	2.90909	0	114.4	190.667	2517.6	7.45763	389.6	680	66	8518.07	1479.2	1227.47	2312.09	641.259		862.5	348.8	1389.72	869.262	736.044	520.462
863.5	1037.33	956.721	2.90909	0	113.771	189.852	2443.2	6.71186	400	683.2	63.5556	8409.7	1424.8	1210.14	2279.55	632.233		863.5	348	1407.32	877.662	749.055	529.662
864.5	1052.67	947.541	2.90909	0	113.143	189.037	2372	6.71186	409.6	687.2	60.2963	8301.33	1373.6	1193.54	2247.3	623.29		864.5	347.2	1424.92	886.062	762.065	538.862
865.5	1071.33	937.705	2.90909	0	111.886	188.222	2302.4	6.71186	418.4	690.4	57.8519	8193.78	1323.2	1177.29	2215.51	614.472		865.5	346.4	1442.52	894.462	775.076	548.062
866.5	1093.33	928.525	2.90909	0	111.257	186.593	2236	6.71186	427.2	693.6	55.4074	8087.04	1275.2	1161.83	2184.21	605.792		866.5	345.6	1460.12	902.862	788.087	557.262
867.5	1118.67	919.344	2.90909	0	110.629	184.963	2172.8	6.71186	434.4	696.8	53.7778	7981.11	1229.6	1147.05	2153.42	597.252		867.5	345.6	1477.72	911.662	800.532	566.062
868.5	1147.33	910.164	2.90909	0	109.371	182.519	2112	5.9661	442.4	700	51.3333	7876	1185.6	1132.74	2123.2	588.87		868.5	344.8	1495.32	920.062	813.543	575.262
869.5	1178.67	900.984	2.18182	0	108.743	180.074	2053.6	5.9661	448.8	703.2	48.8889	7770.89	1144	1118.92	2093.25	580.564		869.5	344.8	1512.92	928.862	825.988	584.062
870.5	1214	892.459	2.18182	0	107.486	177.63	1997.6	5.9661	454.4	706.4	47.2593	7667.41	1104	1105.91	2063.98	572.445		870.5	344	1531.2	937.6	839.477	593.6
871.5	1252.67	883.279	2.18182	0	106.857	175.185	1944.8	5.9661	460	708.8	45.6296	7563.93	1065.6	1093.45	2035.01	564.409		871.5	344	1548.8	946.4	851.922	602.4
872.5	1294.67	874.754	2.18182	0	105.6	171.926	1894.4	5.9661	464	712	44	7462.07	1029.6	1081.63	2006.84	556.596		872.5	344	1566.4	955.2	864.367	611.2
873.5	1340	866.23	2.18182	0	104.971	168.667	1847.2	5.9661	468	714.4	42.3704	7361.04	994.4	1070.42	1979.21	548.934		873.5	344	1584	964	876.812	620
874.5	1389.33	857.049	2.18182	0	104.343	165.407	1801.6	5.9661	471.2	716.8	40.7407	7260.81	961.6	1059.77	1952.13	541.424		874.5	344	1601.6	972.8	889.257	628.8
875.5	1441.33	848.525	2.18182	0	103.714	162.148	1759.2	5.22034	472.8	719.2	39.1111	7161.41	929.6	1049.57	1925.72	534.098		875.5	344	1619.2	981.6	901.703	637.6
876.5	1497.33	840	2.18182	0	102.457	158.074	1719.2	5.22034	474.4	721.6	38.2963	7062.81	900	1040.12	1899.9	526.936		876.5	344	1636.8	990.4	914.148	646.4
877.5	1556.67	831.475	2.18182	0	101.829	154	1680.8	5.22034	475.2	724	36.6667	6965.85	871.2	1031.16	1874.93	520.012		877.5	344	1654.4	999.2	926.593	655.2
878.5	1620	822.951	2.18182	0	101.2	149.926	1645.6	5.22034	474.4	726.4	35.8519	6870.52	844	1022.94	1850.89	513.344		878.5	344	1672	1008	939.038	664
879.5	1686.67	815.082	2.18182	0	100.571	145.852	1612	5.22034	473.6	728.8	34.2222	6775.19	817.6	1015.15	1827.35	506.815		879.5	344.8	1689.6	1017.2	950.917	672.4
880.5	1756.67	806.557	2.18182	0	100.571	141.778	1580	5.22034	472	731.2	33.4074	6681.48	792.8	1007.99	1804.71	500.537		880.5	344.8	1706.52	1025.66	962.884	680.862
881.5	1830	798.033	2.18182	0	99.9429	136.889	1551.2	5.22034	468.8	733.6	32.5926	6589.41	769.6	1001.34	1783.19	494.569		881.5	344.8	1724.12	1034.46	975.329	689.662
882.5	1906.67	789.508	1.45455	0	99.9429	132.815	1523.2	5.22034	465.6	736	30.963	6498.15	747.2	995.132	1762.49	488.827		882.5	345.6	1741.05	1043.32	986.729	697.723
883.5	1986.67	781.639	1.45455	0	99.3143	127.926	1497.6	5.22034	461.6	737.6	30.1481	6407.7	725.6	989.421	1742.69	483.336		883.5	345.6	1757.97	1051.78	998.696	706.185
884.5	2070	773.115	1.45455	0	99.3143	123.852	1473.6	5.22034	456.8	740	29.3333	6318.89	705.6	984.398	1723.98	478.145		884.5	346.4	1774.22	1060.31	1009.62	713.908
885.5	2156.67	765.246	1.45455	0	99.3143	118.963	1451.2	5.22034	451.2	742.4	28.5185	6230.89	685.6	979.744	1706.31	473.244		885.5	346.4	1791.14	1068.77	1021.58	722.369
886.5	2246.67	756.721	1.45455	0	99.3143	114.889	1430.4	5.22034	444.8	744.8	27.7037	6144.52	667.2	975.668	1689.87	468.685		886.5	347.2	1807.38	1077.29	1032.51	730.092
887.5	2339.33	748.197	1.45455	0	99.3143	110	1411.2	5.22034	437.6	747.2	26.8889	6059.78	649.6	971.984	1674.75	464.492		887.5	347.2	1823.63	1085.42	1043.99	738.215
888.5	2435.33	740.328	1.45455	0	99.3143	105.111	1393.6	5.22034	430.4	750.4	26.8889	5975.85	632	968.916	1660.75	460.608		888.5	348	1839.88	1093.94	1054.92	745.938
889.5	2534	731.803	1.45455	0	99.3143	101.037	1376.8	5.22034	421.6	752.8	26.0741	5892.74	616	966.065	1647.95	457.058		889.5	348.8	1855.45	1102.12	1065.36	753.323
890.5	2635.33	723.279	1.45455	0	99.9429	96.1481	1361.6	5.22034	413.6	755.2	25.2593	5811.26	600.8	963.777	1636.56	453.899		890.5	348.8	1871.69	1110.25	1076.85	761.446
891.5	2740	714.754	1.45455	0	99.9429	92.0741	1347.2	5.22034	404	758.4	25.2593	5730.59	585.6	961.884	1626.49	451.107		891.5	349.6	1886.58	1118.09	1086.81	768.492
892.5	2846.67	706.23	1.45455	0	100.571	88	1334.4	5.22034	394.4	761.6	24.4444	5651.56	571.2	960.442	1617.91	448.727		892.5	349.6	1902.15	1125.88	1097.82	776.277
893.5	2955.33	697.705	1.45455	0	101.2	83.1111	1322.4	5.22034	384.8	764	23.6296	5574.15	557.6	959.277	1610.86	446.771		893.5	350.4	1917.05	1133.72	1107.79	783.323
894.5	3067.33	689.18	1.45455	0	101.829	79.037	1311.2	5.22034	374.4	767.2	23.6296	5496.74	544	958.556	1605.05	445.159		894.5	351.2	1931.94	1141.57	1117.75	790.369
895.5	3180.67	680	1.45455	0	102.457	74.963	1300.8	5.9661	363.2	771.2	22.8148	5421.78	532	958.254	1600.93	444.019		895.5	351.2	1946.15	1148.68	1127.8	797.477
896.5	3296	671.475	1.45455	0	103.086	70.8889	1291.2	5.9661	352.8	774.4	22.8148	5346.81	519.2	958.162	1598.05	443.219		896.5	352	1960.37	1156.18	1137.29	804.185
897.5	3413.33	662.295	1.45455	0	103.714	66.8148	1282.4	5.9661	341.6	778.4	22	5274.3	507.2	958.421	1597.04	442.939		897.5	352	1974.58	1163.29	1147.34	811.292
898.5	3532.67	653.115	0.727273	0	104.343	63.5556	1274.4	5.9661	330.4	782.4	22	5201.78	496	959.027	1597.27	443.002		898.5	352.8	1988.8	1170.8	1156.83	818
899.5	3652.67	643.934	0.727273	0	105.6	59.4815	1266.4	5.9661	318.4	786.4	22	5130.89	484.8	959.79	1598.98	443.478		899.5	352.8	2002.34	1177.57	1166.4	824.769
900.5	3774.67	634.754	0.727273	0	106.229	56.2222	1260	6.71186	307.2	791.2	21.1852	5060.81	474.4	961.085	1602.16	444.359		900.5	353.6	2015.2	1184.4	1174.93	830.8
901.5	3897.33	625.574	0.727273	0	107.486	52.963	1253.6	6.71186	295.2	796	21.1852	4992.37	464	962.55	1606.81	445.65		901.5	353.6	2028.06	1190.83	1184.02	837.231
902.5	4020.67	615.738	0.727273	0	108.114	49.7037	1247.2	6.71186	284	800.8	21.1852	4924.74	454.4	964.153	1612.76	447.299		902.5	353.6	2040.92	1197.26	1193.12	843.662
903.5	4144.67	605.902	0.727273	0	109.371	46.4444	1241.6	7.45763	272	805.6	20.3704	4857.93	444.8	965.913	1620	449.308		903.5	354.4	2053.11	1203.75	1201.17	849.354
904.5	4269.33	596.066	0.727273	0	110.629	43.1852	1236	7.45763	260.8	811.2	20.3704	4792.74	435.2	967.978	1628.65	451.705		904.5	354.4	2065.29	1209.85	1209.78	855.446
905.5	4394	586.23	0.727273	0	111.886	40.7407	1231.2	7.45763	248.8	816.8	20.3704	4727.56	425.6	970.105	1638.27	454.374		905.5	354.4	2077.48	1215.94	1218.4	861.538
906.5	4518.67	575.738	0.727273	0	112.514	37.4815	1226.4	8.20339	237.6	823.2	20.3704	4664	416.8	972.439	1649.14	457.389		906.5	354.4	2088.98	1221.69	1226.54	867.292
907.5	4642.67	565.246	0.727273	0	113.771	35.037	1222.4	8.20339	226.4	828.8	19.5556	4601.26	408	974.774	1660.99	460.675		907.5	354.4	2099.82	1227.11	1234.2	872.708
908.5	4766	554.754	0.727273	0	115.029	32.5926	1217.6	8.94915	215.2	836	19.5556	4540.15	400	977.427	1673.77	464.221		908.5	355.2	2110.65	1232.92	1241.29	877.723
909.5	4888	544.262	0	0	116.286	30.1481	1213.6	8.94915	204.8	842.4	19.5556	4479.04	392	979.926	1687.21	467.948		909.5	355.2	2121.48	1238.34	1248.95	883.138
910.5	5008.67	533.115	0	0	118.171	27.7037	1209.6	9.69492	194.4	849.6	19.5556	4419.56	384	982.62	1701.39	471.881		910.5	354.4	2131.63	1243.02	1256.69	888.615
911.5	5128	522.623	0	0	119.429	26.0741	1205.6	10.4407	184	857.6	19.5556	4360.89	376	985.401	1716.18	475.983		911.5	354.4	2141.78	1248.09	1263.87	893.692
912.5	5244.67	511.475	0	0	120.686	23.6296	1201.6	11.1864	173.6	865.6	19.5556	4303.04	368	987.926	1731.34	480.188		912.5	354.4	2151.26	1252.83	1270.57	898.431
913.5	5358.67	499.672	0	0	121.943	22	1197.6	11.1864	164	873.6	19.5556	4246	360.8	990.386	1746.73	484.455		913.5	354.4	2160.74	1257.57	1277.27	903.169
914.5	5470	488.525	0	0	123.829	20.3704	1193.6	11.9322	154.4	882.4	19.5556	4189.78	353.6	992.922	1762.23	488.756		914.5	353.6	2170.22	1261.91	1284.54	908.308
915.5	5577.33	476.721	0	0	125.086	18.7407	1188.8	12.678	145.6	891.2	19.5556	4134.37	346.4	995.114	1777.61	493.021		915.5	353.6	2179.02	1266.31	1290.76	912.708
916.5	5680.67	465.574	0	0	126.343	17.1111	1184.8	13.4237	136.8	900.8	19.5556	4079.78	339.2	997.235	1792.78	497.229		916.5	353.6	2187.14	1270.37	1296.51	916.769
917.5	5779.33	453.77	0	0	128.229	15.4815	1180.8	14.1695	128	910.4	19.5556	4026	332.8	999.118	1807.52	501.317		917.5	352.8	2195.26	1274.03	1302.82	921.231
918.5	5872.67	441.967	0	0	130.114	14.6667	1176	15.661	120	920	19.5556	3973.85	325.6	1000.78	1821.69	505.245		918.5	352	2203.38	1277.69	1309.13	925.692
919.5	5960.67	429.508	0	0	131.371	13.037	1171.2	16.4068	112	930.4	19.5556	3921.7	319.2	1001.93	1835.15	508.98		919.5	351.2	2210.83	1281.02	1314.96	929.815
920.5	6042.67	417.705	0	0	133.257	12.2222	1166.4	17.1525	104.8	941.6	19.5556	3870.37	312.8	1002.96	1847.64	512.444		920.5	351.2	2218.28	1284.74	1320.22	933.538
921.5	6117.33	405.902	0	0	135.143	11.4074	1160.8	18.6441	97.6	952.8	19.5556	3819.85	306.4	1003.5	1858.87	515.557		921.5	350.4	2225.05	1287.72	1325.58	937.323
922.5	6184.67	394.098	0	0	137.029	9.77778	1155.2	20.1356	91.2	964.8	19.5556	3770.15	300	1003.59	1868.81	518.314		922.5	349.6	2231.82	1290.71	1330.93	941.108
923.5	6244.67	381.639	0	0	138.914	8.96296	1149.6	20.8814	84.8	976.8	19.5556	3722.07	294.4	1003.25	1877.51	520.727		923.5	348	2237.91	1292.95	1336.37	944.954
924.5	6295.33	369.836	0	0	140.8	8.14815	1144	23.1186	78.4	989.6	19.5556	3674	288	1002.37	1884.2	522.583		924.5	347.2	2244	1295.6	1341.24	948.4
925.5	6337.33	358.033	0	0	142.686	7.33333	1137.6	24.6102	72.8	1002.4	20.3704	3626.74	282.4	1000.95	1889.09	523.94		925.5	346.4	2250.09	1298.25	1346.11	951.846
926.5	6370	345.574	0	0	144.571	6.51852	1130.4	26.1017	67.2	1016	20.3704	3580.3	276.8	998.756	1892.1	524.773		926.5	344.8	2255.51	1300.15	1351.07	955.354
927.5	6392.67	333.77	0	0	146.457	6.51852	1124	28.339	62.4	1030.4	20.3704	3534.67	271.2	996.215	1892.86	524.984		927.5	344	2260.25	1302.12	1354.99	958.123
928.5	6405.33	321.967	0	0	148.343	5.7037	1116	30.5763	57.6	1044.8	20.3704	3489.85	265.6	992.78	1891.48	524.602		928.5	342.4	2264.98	1303.69	1359.47	961.292
929.5	6406.67	310.164	0	0	150.857	4.88889	1108.8	32.8136	52.8	1060	20.3704	3445.85	260	988.709	1887.57	523.518		929.5	340.8	2269.72	1305.26	1363.95	964.462
930.5	6397.33	299.016	0	0	152.743	4.88889	1100	35.0508	48.8	1076	21.1852	3403.48	255.2	984.131	1881.24	521.761		930.5	339.2	2274.46	1306.83	1368.44	967.631
931.5	6377.33	287.213	0	0	155.257	4.07407	1092	38.0339	44.8	1092.8	21.1852	3361.11	249.6	978.724	1872.48	519.333		931.5	337.6	2278.52	1308.06	1372.44	970.462
932.5	6345.33	276.066	0	0	157.143	3.25926	1082.4	41.0169	40.8	1110.4	21.1852	3319.56	244.8	972.458	1860.96	516.138		932.5	336	2281.91	1308.95	1375.96	972.954
933.5	6302.67	264.918	0	0	159.657	3.25926	1073.6	44	37.6	1128.8	22	3279.63	239.2	965.795	1847.01	512.268		933.5	334.4	2285.97	1310.18	1379.97	975.785
934.5	6248.67	254.426	0	0	162.171	3.25926	1063.2	47.7288	34.4	1148	22	3239.7	234.4	958.304	1830.33	507.642		934.5	332.8	2288.68	1310.74	1383.01	977.938
935.5	6184	243.279	0	0	164.686	2.44444	1053.6	51.4576	31.2	1168	22	3201.41	229.6	950.129	1811.37	502.383		935.5	330.4	2292.06	1311.23	1387.1	980.831
936.5	6108	232.787	0	0	167.2	2.44444	1042.4	55.1864	28.8	1189.6	22.8148	3163.93	224.8	941.381	1789.7	496.374		936.5	328.8	2294.77	1311.78	1390.15	982.985
937.5	6022	222.951	0	0	169.714	2.44444	1031.2	59.661	25.6	1212.8	22.8148	3127.26	220	932.034	1765.81	489.749		937.5	326.4	2297.48	1311.94	1393.76	985.538
938.5	5926	212.459	0	0	172.229	1.62963	1020	64.8814	23.2	1236.8	23.6296	3092.22	215.2	922.173	1739.75	482.519		938.5	324	2299.51	1311.75	1396.89	987.754
939.5	5821.33	203.279	0	0	174.743	1.62963	1008	70.1017	21.6	1262.4	23.6296	3058	211.2	911.994	1711.7	474.739		939.5	321.6	2302.22	1311.91	1400.51	990.308
940.5	5707.33	193.443	0	0	177.257	1.62963	996	76.0678	19.2	1289.6	24.4444	3024.59	206.4	901.228	1681.67	466.412		940.5	319.2	2304.25	1311.72	1403.64	992.523
941.5	5585.33	184.262	0	0	180.4	1.62963	983.2	82.7797	17.6	1318.4	24.4444	2992.81	202.4	890.251	1650	457.627		941.5	316.8	2305.6	1311.2	1406.29	994.4
942.5	5456.67	175.738	0	0	182.914	0.814815	969.6	90.2373	16	1349.6	25.2593	2961.85	198.4	879.006	1617.03	448.485		942.5	314.4	2307.63	1311.02	1409.43	996.615
943.5	5321.33	167.213	0	0	186.057	0.814815	956	97.6949	14.4	1383.2	25.2593	2932.52	193.6	867.545	1582.97	439.038		943.5	312	2308.98	1310.49	1412.08	998.492
944.5	5181.33	159.344	0	0	189.2	0.814815	942.4	106.644	12.8	1418.4	26.0741	2904	189.6	856.201	1548.08	429.361		944.5	309.6	2310.34	1309.97	1414.74	1000.37
945.5	5036.67	151.475	0	0	192.343	0	928	115.593	11.2	1456.8	26.8889	2877.11	185.6	844.744	1512.75	419.563		945.5	306.4	2311.02	1308.71	1417.48	1002.31
946.5	4888	144.262	0	0	195.486	0	912.8	126.034	10.4	1497.6	26.8889	2851.85	182.4	833.517	1477.01	409.65		946.5	303.2	2312.37	1307.78	1420.7	1004.58
947.5	4737.33	137.049	0	0	198.629	0	898.4	137.22	9.6	1541.6	27.7037	2828.22	178.4	822.627	1441.56	399.818		947.5	300.8	2313.05	1306.92	1422.87	1006.12
948.5	4585.33	130.492	0	0	201.771	0	883.2	149.153	8	1588.8	28.5185	2806.22	174.4	811.992	1406.67	390.139		948.5	297.6	2314.4	1306	1426.09	1008.4
949.5	4432.67	123.934	0	0	204.914	0	867.2	162.576	7.2	1639.2	28.5185	2785.04	171.2	801.727	1372.41	380.637		949.5	294.4	2315.08	1304.74	1428.83	1010.34
950.5	4280	118.033	0	0	208.686	0	851.2	176.746	6.4	1693.6	29.3333	2766.3	168	792.176	1339.26	371.444		950.5	291.2	2315.75	1303.48	1431.58	1012.28
951.5	4129.33	112.787	0	0	211.829	0	835.2	193.153	5.6	1751.2	30.1481	2749.19	164.8	783.326	1307.67	362.681		951.5	288	2316.43	1302.22	1434.32	1014.22
952.5	3980.67	107.541	0	0	215.6	0	818.4	211.051	5.6	1812	30.963	2734.52	161.6	775.226	1277.81	354.399		952.5	284.8	2317.11	1300.95	1437.06	1016.15
953.5	3834.67	102.951	0	0	219.371	0	801.6	229.695	4.8	1876.8	31.7778	2720.67	159.2	767.81	1249.85	346.647		953.5	281.6	2317.78	1299.69	1439.8	1018.09
954.5	3692.67	99.0164	0	0	223.143	0	784.8	251.322	4	1945.6	32.5926	2710.07	156.8	761.54	1224.43	339.596		954.5	278.4	2319.14	1298.77	1443.02	1020.37
955.5	3554.67	95.082	0	0	226.914	0	768	274.441	4	2018.4	33.4074	2701.11	154.4	756.186	1201.48	333.23		955.5	274.4	2320.49	1297.45	1446.81	1023.05
956.5	3422	91.8033	0	0	230.686	0	750.4	299.797	3.2	2095.2	34.2222	2693.78	152.8	751.837	1181.35	327.649		956.5	271.2	2321.85	1296.52	1450.03	1025.32
957.5	3294.67	89.1803	0	0	234.457	0	733.6	328.136	3.2	2174.4	35.037	2689.7	151.2	748.737	1164.13	322.871		957.5	267.2	2323.2	1295.2	1453.81	1028
958.5	3172.67	87.2131	0	0	238.857	0	716	358.712	2.4	2258.4	35.8519	2687.26	149.6	746.689	1149.97	318.944		958.5	264	2325.23	1294.62	1457.51	1030.62
959.5	3056.67	85.2459	0	0	242.629	0	698.4	392.271	2.4	2344.8	36.6667	2688.07	148.8	745.843	1138.96	315.89		959.5	260	2327.26	1293.63	1461.77	1033.63
960.5	2947.33	83.9344	0	0	247.029	0	680.8	429.559	1.6	2434.4	38.2963	2691.33	148.8	746.391	1131.14	313.722		960.5	256	2329.97	1292.98	1466.52	1036.98
961.5	2844	83.2787	0	0	251.429	0	663.2	469.831	1.6	2526.4	39.1111	2697.04	148.8	748.053	1126.38	312.402		961.5	252.8	2333.35	1293.08	1471.17	1040.28
962.5	2747.33	83.2787	0	0	255.829	0	645.6	514.576	1.6	2620	39.9259	2705.19	150.4	751.056	1124.55	311.894		962.5	248.8	2337.42	1293.11	1476.87	1044.31
963.5	2656.67	83.9344	0	0	260.229	0	628	563.797	1.6	2716	41.5556	2716.59	152	755.413	1125.75	312.227		963.5	244.8	2342.15	1293.48	1483.05	1048.68
964.5	2572.67	85.2459	0	0	265.257	0	610.4	618.237	0.8	2812.8	42.3704	2731.26	155.2	761.095	1129.83	313.358		964.5	240.8	2348.25	1294.52	1490.19	1053.72
965.5	2494.67	87.2131	0	0	269.657	0	592.8	677.153	0.8	2909.6	44	2749.19	158.4	767.96	1136.43	315.188		965.5	236.8	2355.02	1295.91	1497.8	1059.11
966.5	2422	89.8361	0	0	274.686	0	575.2	742.78	0.8	3007.2	44.8148	2769.56	164	776.221	1145.35	317.664		966.5	232.8	2363.14	1297.97	1506.38	1065.17
967.5	2356	93.1148	0	0	279.714	0	557.6	814.373	0	3103.2	46.4444	2794	170.4	785.757	1156.61	320.785		967.5	228.8	2373.29	1301.05	1516.39	1072.25
968.5	2294.67	97.0492	0	0	284.743	0	540.8	893.424	0	3198.4	48.0741	2821.7	178.4	796.712	1169.79	324.441		968.5	224.8	2384.8	1304.8	1527.35	1080
969.5	2238.67	102.295	0	0	289.771	0	523.2	979.932	0	3290.4	49.7037	2852.67	188	808.818	1184.55	328.535		969.5	220.8	2398.34	1309.57	1539.75	1088.77
970.5	2187.33	108.197	0	0	295.429	0	506.4	1075.39	0	3380	51.3333	2887.7	200	822.445	1201	333.097		970.5	216.8	2413.91	1315.35	1553.59	1098.55
971.5	2140	115.41	0	0	300.457	0	489.6	1180.54	0	3466.4	52.963	2926	214.4	837.367	1218.86	338.05		971.5	212.8	2432.86	1322.83	1569.82	1110.03
972.5	2096.67	123.934	0	0	306.114	0	472.8	1296.14	0	3548	54.5926	2968.37	231.2	853.678	1237.96	343.349		972.5	208.8	2454.52	1331.66	1587.97	1122.86
973.5	2057.33	133.115	0	0	311.771	0	456.8	1423.66	0	3624.8	56.2222	3014.81	251.2	871.517	1258.42	349.024		973.5	204.8	2480.25	1342.52	1608.98	1137.72
974.5	2020.67	143.607	0	0	317.429	0	440.8	1563.86	0	3696	57.8519	3065.33	274.4	890.765	1280.13	355.044		974.5	200.8	2510.71	1355.75	1633.35	1154.95
975.5	1986	156.066	0	0	323.086	0	424.8	1718.24	0	3761.6	60.2963	3119.93	300.8	911.601	1303.21	361.445		975.5	196.8	2545.91	1371.35	1661.07	1174.55
976.5	1954.67	169.836	0	0	329.371	0	409.6	1887.53	0	3820.8	61.9259	3178.59	332	934.178	1327.89	368.292		976.5	192.8	2587.2	1390	1693.1	1197.2
977.5	1924.67	184.918	0	0	335.029	0	394.4	2074.71	0	3873.6	64.3704	3241.33	368.8	958.602	1354.5	375.67		977.5	188.8	2635.26	1412.03	1729.91	1223.23
978.5	1896	201.967	0	0	341.314	0	379.2	2280.54	0	3919.2	66	3308.96	409.6	984.83	1383.52	383.721		978.5	184.8	2692.12	1438.46	1772.95	1253.66
979.5	1868.67	221.639	0	0	347.6	0	364	2506.51	0	3957.6	68.4444	3380.67	457.6	1013.29	1415.24	392.516		979.5	180.8	2758.46	1469.63	1822.68	1288.83
980.5	1842.67	242.623	0	0	354.514	0	350.4	2756.34	0	3989.6	70.8889	3457.26	511.2	1044.27	1450.85	402.393		980.5	176.8	2836.31	1506.55	1880.56	1329.75
981.5	1816.67	266.885	0	0	360.8	0	336	3030.78	0	4014.4	73.3333	3537.93	572.8	1077.66	1490.76	413.463		981.5	172.8	2927.69	1550.25	1948	1377.45
982.5	1791.33	293.115	0	0	367.714	0	322.4	3332.81	0	4032	75.7778	3623.48	641.6	1113.86	1536.14	426.048		982.5	168.8	3035.32	1602.06	2026.94	1433.26
983.5	1765.33	322.623	0	0	374.629	0	308.8	3665.42	0	4043.2	78.2222	3713.11	720	1153.18	1588.05	440.447		983.5	164.8	3162.58	1663.69	2119.75	1498.89
984.5	1740	354.754	0	0	381.543	0	296	4032.34	0	4048	81.4815	3808.44	808	1196.2	1648.1	457.102		984.5	160.8	3311.51	1736.15	2227.89	1575.35
985.5	1713.33	390.82	0	0	388.457	0	283.2	4435.8	0	4048	83.9259	3907.85	906.4	1242.91	1717.54	476.359		985.5	156.8	3488.18	1822.49	2355.64	1665.69
986.5	1686.67	430.82	0	0	396	0	271.2	4880.27	0	4042.4	87.1852	4012.15	1016.8	1294.11	1797.83	498.627		986.5	152.8	3697.35	1925.08	2506.38	1772.28
987.5	1659.33	474.098	0	0	403.543	0	259.2	5369.49	0	4032.8	90.4444	4121.33	1140	1350.02	1890.84	524.423		987.5	148.8	3944.43	2046.62	2683.92	1897.82
988.5	1630.67	522.623	0	0	411.086	0	248	5908.68	0	4018.4	93.7037	4235.41	1276.8	1411.18	1998.16	554.19		988.5	145.6	4238.22	2191.91	2893.92	2046.31
989.5	1601.33	576.393	0	0	418.629	0	236.8	6501.56	0	4001.6	96.963	4353.56	1428.8	1478.13	2121.56	588.414		989.5	141.6	4588.18	2364.89	3144.21	2223.29
990.5	1570.67	634.754	0	0	426.8	0	225.6	7155.59	0	3983.2	101.037	4477.41	1596.8	1551.68	2263.45	627.767		990.5	137.6	5005.17	2571.38	3441.89	2433.78
991.5	1539.33	699.672	0	0	434.343	0	215.2	7874.51	0	3962.4	104.296	4605.33	1781.6	1632.05	2425.04	672.585		991.5	134.4	5503.38	2818.89	3796.45	2684.49
992.5	1506.67	771.148	0	0	442.514	0	205.6	8667.25	0	3941.6	108.37	4738.15	1984.8	1720.47	2608.98	723.601		992.5	130.4	6099.75	3115.08	4220.97	2984.68
993.5	1472.67	849.18	0	0	451.314	0	196	9539.05	0	3920.8	112.444	4875.85	2208	1817.33	2816.99	781.291		993.5	127.2	6815.26	3471.23	4729.17	3344.03
994.5	1438	935.738	0	0	459.486	0	186.4	10498.8	0	3900.8	116.519	5017.63	2452	1923.49	3051.45	846.32		994.5	123.2	7674.95	3899.08	5339.9	3775.88
995.5	1402.67	1030.16	0	0	468.286	0	177.6	11556.3	0	3882.4	120.593	5164.3	2717.6	2040	3315	919.416		995.5	120	8709.97	4414.98	6074.03	4294.98
996.5	1365.33	1134.43	0	0	477.086	0	168.8	12719.7	0	3867.2	125.481	5315.04	3007.2	2167.71	3609.89	1001.2		996.5	116.8	9958.89	5037.85	6959.41	4921.05
997.5	1327.33	1248.52	0	0	485.886	0	160.8	14000.9	0	3854.4	130.37	5469.85	3320.8	2307.61	3939.16	1092.53		997.5	112.8	11468.4	5790.62	8029.64	5677.82
998.5	1288.67	1374.43	0	0	495.314	0	152.8	15410.4	0	3845.6	135.259	5629.56	3660	2460.93	4305.66	1194.17		998.5	109.6	13296.1	6702.86	9324.28	6593.26
999.5	1249.33	1511.48	0	0	504.743	0	144.8	16961.6	0	3840.8	140.148	5792.52	4026.4	2628.6	4712.84	1307.11		999.5	106.4	15512.4	7809.38	10893.7	7702.98
	L1	L2	L3	L4	L5	L6	L7	L8	L9	L10	L11	L12	L13						A1	A2
total number	1.1721e+09	4.04214e+08	1.56761e+08	1.18579e+08	5.05957e+08	8.1944e+08	1.60597e+08	4.4383e+08	2.86187e+08	6.30921e+08	7.41109e+08	5.93906e+08	7.22436e+08					total number	6.48141e+08	5.68395e+08

## Sheet: control NTA averages
	C1	C2	C3	C4	C5	C6	C7	C8	C9	C10	C11	C12	C13	C14	AVG	STDEV	SEM
0.5	0	0	0	0	0	0	0	0	0	0	0	0	0	0	0	0	0
1.5	0	0	0	0	0	0	0	0	0	0	0	0	0	0	0	0	0
2.5	0	0	0	0	0	0	0	0	0	0	0	0	0	0	0	0	0
3.5	0	0	0	0	0	0	0	0	0	0	0	0	0	0	0	0	0
4.5	0	0	0	0	0	0	0	0	0	0	0	0	0	0	0	0	0
5.5	0	0	0	0	0	0	0	0	0	0	0	0	0	0	0	0	0
6.5	0	0	0	0	0	0	0	0	0	0	0	0	0	0	0	0	0
7.5	0	0	0	0	0	0	0	0	0	0	0	0	0	0	0	0	0
8.5	0	0	0	0	0	0	0	0	0	0	0	0	0	0	0	0	0
9.5	0	0	0	0	0	0	0	0	0	0	0	0	0	0	0	0	0
10.5	0	0	0	0	0	0	0	0	0	0	0	0	0	0	0	0	0
11.5	0	0	0	0	0	0	0	0	0	0	0	0	0	0.571429	0.0408163	0.152721	0.0408163
12.5	0	0	0	0	0	0	0	0	0	0	0	0	0	2.85714	0.204082	0.763604	0.204082
13.5	0	0	0	0	0	0	0	0	0	0	0	0	0	8	0.571429	2.13809	0.571429
14.5	0	0	0	0	0	0	0	0	0	0	0	0	0	19.4286	1.38776	5.1925	1.38776
15.5	0	0	0	0	0	0	0	0	0	0	0	0	0	39.4286	2.81633	10.5377	2.81633
16.5	0	0	0	0	0	0	0	0	0	0	0	0	0	69.7143	4.97959	18.6319	4.97959
17.5	0	0	0	0	0	0	0	0	0	0	0	0	0	113.143	8.08163	30.2387	8.08163
18.5	0	0	0	0	0	0	0	0	0	0	0	0	0	172	12.2857	45.9689	12.2857
19.5	0	0	0	0	0	0	0	0	0	0	0	1.12676	0	253.143	18.1621	67.6328	18.0756
20.5	0	0	0	1.11111	0	0	0	3.88889	0	0	0	3.38028	0	364.571	26.6394	97.2724	25.9971
21.5	0	0	0	2.22222	0	0	0	32.2222	0	0	0	12.3944	0	521.714	40.6109	138.756	37.0842
22.5	0	0	0	5	0	0	0	161.111	0	0	0	36.6197	0	745.714	67.7461	199.838	53.409
23.5	0	0	0	9.44444	0	0	0	483.889	0	0	1.71429	94.0845	0	1066.86	118.285	301.968	80.7043
24.5	0	0	0	18.3333	0	0	0	921.667	0	0	4.57143	227.042	0	1523.43	192.503	456.02	121.876
25.5	0	0	0.555556	32.7778	0	0	0	1177.78	0	0	10.2857	533.521	0	2156.57	279.392	634.335	169.533
26.5	0	0	1.66667	58.8889	0	0	0	1075	1.09589	0	21.7143	1194.93	0	2998.86	382.297	856.399	228.882
27.5	0	0	3.33333	108.333	0	0	0	782.222	4.93151	0	42.8571	2403.94	0	4053.71	528.524	1206.59	322.476
28.5	0	0	6.66667	208.333	0	0	0	572.222	27.9452	0	77.1429	4154.93	0	5270.29	736.966	1705.5	455.813
29.5	0	0	13.3333	421.111	0	0	0	557.778	126.575	0	128	6105.92	0	6521.14	990.99	2263.08	604.833
30.5	0	0	25	858.889	0	0	0	696.111	380.822	0	197.714	7762.25	0	7610.86	1252.26	2740.45	732.415
31.5	1.09589	0	43.3333	1695.56	0	0	0	902.222	766.575	0	285.714	8886.76	0	8319.43	1492.91	3055.19	816.535
32.5	1.64384	0	71.6667	3143.89	0	0	0	1107.78	1071.23	0	388	9681.13	0	8473.71	1709.93	3246.4	867.636
33.5	3.28767	0	113.889	5384.44	0	0	0	1295.56	1086.03	0	501.143	10580.3	0.571429	8020	1927.51	3468.13	926.896
34.5	6.57534	0	172.778	8463.89	0	0	0	1548.33	843.836	0	628.571	11921.1	1.71429	7049.71	2188.32	3921.74	1048.13
35.5	13.6986	0	251.667	12201.1	0	0	0	2063.89	547.945	0	805.143	13792.7	3.42857	5766.29	2531.85	4705.83	1257.69
36.5	29.589	0	355	16178.9	0	0	0	2940.56	348.493	0	1137.71	16080.6	7.42857	4410.29	2963.47	5731.37	1531.77
37.5	65.7534	0	483.889	19846.7	0	0	0	3835.56	269.589	0	1851.43	18580.3	14.8571	3212.57	3440.04	6806.18	1819.03
38.5	142.466	0	640.556	22696.1	0	0	0	4108.33	276.712	0	3315.43	21083.4	28	2469.71	3911.48	7745.49	2070.07
39.5	297.534	0	826.667	24422.2	0	0	0.56338	3494.44	340.274	0	5996	23408.5	47.4286	2881.14	4408.19	8456.7	2260.15
40.5	591.781	0.555556	1043.33	24989.4	0	0	1.12676	2388.89	449.863	0	10316.6	25413.5	76	5861.71	5080.91	9017.27	2409.97
41.5	1108.49	2.22222	1294.44	24584.4	0	0	1.69014	1370	613.699	1.66667	16457.7	27000.6	114.286	12607.4	6082.62	9807.47	2621.16
42.5	1946.3	6.11111	1586.11	23507.8	0	0	2.8169	710.556	842.192	2.5	24185.1	28122.8	161.714	21469.1	7324.51	11251.7	3007.15
43.5	3193.42	15	1929.44	22066.7	0	0	3.94366	370	1145.21	5	32796.6	28788.2	216.571	27350.9	8420.06	12896.7	3446.8
44.5	4889.86	33.8889	2343.89	20505	0	0	6.19718	211.667	1526.03	9.16667	41231.4	29068.7	274.857	26268	9026.34	13996.4	3740.7
45.5	6996.71	68.8889	2856.67	18982.8	0	1.11111	9.57746	137.222	1985.21	14.1667	48312.6	29103.1	331.429	19552	9167.96	14697.4	3928.05
46.5	9381.37	127.778	3505	17591.1	1.11111	2.77778	13.5211	97.2222	2549.59	21.6667	53043.4	29108.2	381.714	11715.4	9109.99	15323.9	4095.47
47.5	11842.7	218.333	4339.44	16370.6	2.77778	5.55556	19.7183	73.3333	3337.53	31.6667	54860	29393.8	421.714	5917.14	9059.59	15684.4	4191.83
48.5	14161.1	345	5444.44	15335.6	7.77778	9.44444	28.169	59.4444	4607.67	44.1667	53753.7	30362.8	464	2663.43	9091.91	15561.6	4159
49.5	16157.8	508.333	7016.67	14490.6	20	13.3333	38.8732	51.6667	6596.71	60	50235.4	32454.1	616	1158.29	9244.12	15054.5	4023.49
50.5	17733.7	700.556	9542.78	13837.2	47.2222	15.5556	53.5211	48.3333	9047.67	80	45154.3	35982.5	1290.29	586.286	9580	14491.8	3873.11
51.5	18881.1	910	14008.3	13380.6	101.111	16.1111	73.2394	48.8889	10957.8	105.833	39440.6	40903.1	3204.57	497.143	10180.6	14252.7	3809.2
52.5	19666.8	1119.44	21758.3	13131.7	196.111	14.4444	98.0282	52.2222	11248.8	139.167	33862.9	46643.9	6370.29	730.286	11073.7	14694.8	3927.35
53.5	20198.4	1310.56	33595	13108.9	347.222	11.1111	129.014	58.8889	9847.67	181.667	28886.3	52191	9022.29	1258.29	12153.3	16126.4	4309.95
54.5	20595.1	1468.33	48484.4	13336.1	564.444	7.77778	167.887	68.3333	7762.74	235.833	24654.9	56462	9097.71	2059.43	13211.8	18511.3	4947.35
55.5	20960.5	1582.78	63268.9	13844.4	846.111	5	214.648	81.1111	6080.55	304.167	21080.6	58758.9	6769.14	3056.57	14061	21228.6	5673.59
56.5	21372.1	1650	74212.8	14666.7	1176.67	2.77778	270.423	97.2222	5206.58	386.667	17979.4	59014.6	3978.86	4118.29	14580.9	23325.8	6234.07
57.5	21872.3	1671.11	79216.7	15837.2	1528.33	1.66667	335.211	117.222	4952.33	485.833	15182.3	57711	2122.86	5110.86	14724.6	24164.2	6458.15
58.5	22472.3	1653.33	78731.1	17382.8	1877.22	0.555556	407.887	142.222	4950.68	598.333	12596.6	55591.5	1317.71	5958.29	14548.6	23794.2	6359.27
59.5	23153.4	1606.67	74899.4	19316.1	2256.11	0	488.451	174.444	4907.4	722.5	10209.7	53376.9	1126.86	6668.57	14207.6	22744	6078.58
60.5	23880	1541.67	70073.3	21621.1	2843.89	0	574.085	220	4684.93	855	8060	51618.6	1181.71	7328.57	13891.6	21598.4	5772.42
61.5	24608.8	1470.56	65865	24245.6	4017.22	0	663.099	296.667	4300.27	990.833	6200	50685.1	1296	8089.71	13766.3	20738.9	5542.7
62.5	25304.1	1405	62994.4	27087.8	6141.11	0	752.676	446.111	3866.85	1127.5	4667.43	50834.9	1393.71	9183.43	13943.2	20323.3	5431.64
63.5	25953.4	1357.22	61560.6	29996.1	9062.22	0	840	755.556	3516.71	1272.5	3476.57	52307.6	1445.71	11014.9	14468.5	20386.9	5448.63
64.5	26584.1	1339.44	61383.3	32774.4	11826.1	0	922.254	1366.67	3332.6	1456.67	2616.57	55390.4	1445.14	14325.1	15340.2	20928.7	5593.43
65.5	27272.3	1365.56	62222.2	35203.9	13181.7	0	996.62	2446.67	3328.77	1764.17	2058.86	60406.2	1394.86	20293.1	16566.8	21972	5872.26
66.5	28147.4	1450.56	63884.4	37074.4	12525	0	1060.85	4089.44	3472.88	2341.67	1764.57	67599.4	1305.14	30249.1	18211.8	23678.2	6328.26
67.5	29390.1	1615	66253.9	38225	10303.9	0	1114.93	6185	3713.42	3360.83	1701.71	76934.6	1189.14	44701.7	20335	26341.3	7040
68.5	31230.7	1884.44	69288.9	38578.3	7547.78	0	1158.31	8357.78	4007.12	4890	1854.29	87916.6	1060.57	62112.6	22849.1	30024.4	8024.35
69.5	33941.9	2296.11	73011.7	38154.4	5144.44	0.555556	1191.55	10082.8	4332.6	6742.5	2242.29	99572.4	930.857	78792	25459.7	34184.5	9136.19
70.5	37848.8	2901.67	77493.9	37055	3495.56	1.11111	1217.46	10937.8	4691.51	8465	2929.71	110663	808	90734.9	27803.1	37939.7	10139.8
71.5	43334.2	3779.44	82838.9	35427.2	2603.33	2.22222	1238.87	10811.7	5102.47	9549.17	4032.57	120040	698.857	96090.3	29682.1	40740.5	10888.4
72.5	50855.3	5045	89150	33425.6	2309.44	3.33333	1259.72	9928.33	5587.4	9715.83	5698.29	126971	604.571	95958.9	31179.5	42661.5	11401.8
73.5	60946.3	6867.22	96484.4	31196.1	2466.67	6.11111	1286.2	8691.11	6161.1	9022.5	8079.43	131274	529.143	93049.7	32575.7	44156.2	11801.2
74.5	74204.4	9483.89	104802	28881.7	3005	9.44444	1323.94	7496.67	6818.08	7751.67	11273.7	133285	476.571	89820.6	34188.1	45728.2	12221.4
75.5	91257	13208.3	113921	26635	3939.44	15	1381.41	6626.67	7534.25	6225.83	15269.1	133745	473.714	87567.4	36271.4	47811.5	12778.2
76.5	112721	18416.1	123491	24625.6	5355.56	22.7778	1468.73	6246.67	8261.92	4716.67	19894.3	133760	624	86564.6	39012	50790.8	13574.4
77.5	139174	25502.8	133007	23023.3	7405.56	35	1601.13	6463.33	8941.92	3416.67	24806.9	134842	1296	86596.6	42579.4	55016	14703.6
78.5	171159	34797.8	141863	21976.1	10310.6	53.3333	1799.44	7391.11	9507.4	2424.17	29536.6	138818	3526.86	87358.9	47180.2	60763.2	16239.6
79.5	209186	46440	149443	21595.6	14365	79.4444	2094.08	9188.33	9895.89	1748.33	33574.3	147266	9552	88610.9	53074.2	68181.2	18222.2
80.5	253721	60252.8	155248	21949.4	19943.3	117.778	2535.21	12033.9	10062.5	1338.33	36490.9	160384	22674.9	90165.7	60494.1	77313.4	20662.9
81.5	305107	75648.3	159013	23065	27497.8	172.778	3197.75	16034.4	9985.75	1122.5	38037.1	176081	45316.6	91828	69436.2	88227.2	23579.7
82.5	363414	91638.9	160779	24934.4	37546.7	252.778	4190.42	21103.3	9671.78	1046.67	38196.6	190445	75736	93363.4	79451.4	101038	27003.5
83.5	428236	106974	160900	27516.7	50643.9	370	5660.85	26883.9	9155.62	1085.83	37166.3	199795	107027	94513.7	89709.3	115658	30911
84.5	498515	120405	159972	30734.4	67337.2	543.333	7795.49	32832.2	8491.51	1247.5	35289.7	202780	131186	95045.7	99441.1	131695	35197
85.5	572482	130991	158752	34472.8	88121.1	802.222	10808.5	38462.2	7743.01	1566.67	32951.4	200805	144855	94815.4	108402	148732	39750.4
86.5	647817	138368	158088	38577.2	113396	1188.89	14936.3	43649.4	6972.05	2100	30489.7	196730	150729	93800	116917	166435	44481.7
87.5	722056	142874	158907	42870.6	143454	1760	20419.7	48808.3	6228.49	2925	28144	193165	154173	92109.7	125564	184375	49276.4
88.5	793174	145502	162237	47173.3	178516	2587.22	27469.9	54843.9	5545.21	4132.5	26053.1	191575	159950	89965.1	134909	202062	54003.4
89.5	860195	147721	169229	51342.8	218806	3747.78	36194.9	62892.2	4939.18	5846.67	24302.3	192321	171867	87664	145505	219202	58584.1
90.5	923640	151234	181102	55301.7	264679	5316.67	46531.8	73994.4	4414.25	8365	22981.7	195139	193591	85531.4	157987	235929	63054.7
91.5	985655	157753	199004	59059.4	316711	7356.67	58300.3	88824.4	3969.32	12704.2	22218.9	199590	227869	83882.9	173064	252875	67583.6
92.5	1.04977e+06	168826	223781	62696.7	375712	9910	71480	107539	3608.77	21280.8	22133.1	205294	273922	82996	191353	271017	72432.3
93.5	1.12029e+06	185753	255725	66320.6	442585	13002.2	86503.1	129761	3383.01	36455	22713.1	212005	325362	83104	213069	291378	77874
94.5	1.20149e+06	209543	294387	70012.2	518075	16658.3	104087	154659	3499.18	55657.5	23692.6	219589	371151	84403.4	237636	314847	84146.3
95.5	1.29669e+06	240916	338505	73787.2	602509	20928.9	124392	181104	4563.29	70264.2	24548	227985	399883	87072.6	263797	342165	91447.4
96.5	1.40747e+06	280312	386081	77601.7	695670	25921.1	146181	207856	7760	74201.7	24686.3	237171	404826	91292	290502	373857	99917.4
97.5	1.53323e+06	327927	434624	81412.2	796898	31792.8	166995	233755	14355.6	70847.5	23738.9	247147	386525	97274.9	317608	410057	109592
98.5	1.67121e+06	383749	481521	85269.4	905393	38697.2	184480	257858	24177	67861.7	21766.9	257931	351738	105305	345497	450379	120369
99.5	1.81702e+06	447608	524468	89429.4	1.0206e+06	46677.8	197794	279568	34486	69320	19244.6	269565	310007	115772	374397	493978	132021
100.5	1.96546e+06	519230	561878	94432.8	1.14251e+06	55565.6	208024	298889	41583.6	74775	16868	282126	270134	129191	404334	539683	144236
101.5	2.11133e+06	598280	593150	101132	1271825	64974.4	217502	317089	44431.8	82250.8	15334.3	295740	238012	146169	435516	586143	156653
102.5	2.25005e+06	684401	618739	110611	1.40987e+06	74430.6	228739	337414	46201.1	90202.5	15216.6	310602	216126	167289	468563	632065	168926
103.5	2.37786e+06	777230	640027	123967	1.55838e+06	83596.7	243656	364159	51939.7	97823.3	16950.9	326984	204320	192890	504270	676484	180798
104.5	2.49166e+06	876387	659044	141972	1.71918e+06	92463.3	263334	398866	65311.8	104813	20874.3	345241	201074	222816	543075	718945	192146
105.5	2.58878e+06	981444	678149	164709	1.89386e+06	101416	288151	436757	87418.6	111228	27256.6	365772	204621	256201	584697	759487	202981
106.5	2.66674e+06	1.09186e+06	699726	191349	2.08341e+06	111158	318058	468634	117456	117454	36301.1	388953	213525	291435	628290	798453	213396
107.5	2.7234e+06	1.20692e+06	725953	220226	2.28804e+06	122569	352828	487562	153516	124238	48124	415015	226813	326375	672969	836315	223514
108.5	2.7572e+06	1.32564e+06	758666	249237	2.50702e+06	136574	392216	493652	192851	132622	62748.6	443918	243876	358747	718212	873581	233474
109.5	2.7676e+06	1.44673e+06	799283	276429	2.73866e+06	154101	436006	493151	231932	143727	80106.3	475301	264342	386629	763857	910733	243404
110.5	2.75532e+06	1.56861e+06	848778	300531	2.98029e+06	176100	483989	494328	266762	158311	100031	508584	287957	408822	809887	948154	253405
111.5	2.72248e+06	1.68944e+06	907681	321226	3.22842e+06	203608	535902	504078	293552	176353	122211	543211	314519	425034	856266	986089	263543
112.5	2.67238e+06	1.8073e+06	976070	339112	3.47891e+06	237801	591361	526294	309581	197056	146089	578808	343840	435814	902887	1.02462e+06	273842
113.5	2.60917e+06	1920335	1.05358e+06	355412	3.72717e+06	279999	649855	561186	313892	219496	170751	614984	375733	442331	949564	1.06362e+06	284264
114.5	2.53732e+06	2.02695e+06	1.13941e+06	371603	3.96854e+06	331608	710785	604943	307527	243468	194907	650862	410007	446075	996001	1.10271e+06	294712
115.5	2.46121e+06	2.12603e+06	1.2323e+06	389092	4.19858e+06	393958	773571	650189	293203	269578	217017	684869	446445	448586	1.04176e+06	1.14131e+06	305028
116.5	2.38473e+06	2.21703e+06	1.33061e+06	409032	4.41341e+06	468091	837753	687807	274556	298141	235578	715299	484725	451251	1.08629e+06	1.17872e+06	315026
117.5	2.31105e+06	2.30005e+06	1432355	432268	4.60997e+06	554484	903072	709862	255262	327654	249472	741312	524331	455188	1.12902e+06	1.21431e+06	324538
118.5	2.24253e+06	2.3758e+06	1535275	459379	4.78614e+06	652808	969464	712330	238327	354297	258229	763401	564470	461215	1.16955e+06	1.24763e+06	333442
119.5	2.18075e+06	2445560	1.63699e+06	490767	4.94076e+06	761761	1.03698e+06	696237	225673	373194	262113	782792	604081	469874	1.20768e+06	1.27843e+06	341675
120.5	2.12657e+06	2510975	1.73514e+06	526741	5.0735e+06	879051	1.10564e+06	666751	218021	380756	262005	800297	641961	481481	1.24349e+06	1.30659e+06	349201
121.5	2.08031e+06	2.57397e+06	1.82752e+06	567582	5.18461e+06	1001560	1.17533e+06	630938	214965	376533	259177	815583	676995	496192	1.27723e+06	1.33198e+06	355986
122.5	2.04186e+06	2.6366e+06	1.91225e+06	613554	5.27472e+06	1.12567e+06	1.24572e+06	595452	215171	363484	255041	827313	708432	514059	1.30924e+06	1.35439e+06	361975
123.5	2.0108e+06	2700920	1.98791e+06	664886	5.34454e+06	1.24769e+06	1.31629e+06	565057	216687	346702	250977	833901	736110	535077	1.33982e+06	1.37356e+06	367100
124.5	1.98652e+06	2.76891e+06	2.05364e+06	721717	5.3948e+06	1.36429e+06	1.38641e+06	542233	217364	331536	248254	834264	760579	559211	1.36927e+06	1.38925e+06	371293
125.5	1.96828e+06	2842405	2.10917e+06	784037	5.42611e+06	1.47286e+06	1.45553e+06	527554	215345	322049	248015	828224	783099	586419	1.39779e+06	1.40128e+06	374509
126.5	1.95526e+06	2.92302e+06	2.15484e+06	851621	5.43904e+06	1571770	1.52325e+06	520377	209487	320254	251293	816495	805534	616650	1.42564e+06	1.40963e+06	376739
127.5	1.94663e+06	3.01209e+06	2.19155e+06	924006	5.43423e+06	1.6604e+06	1.58946e+06	519494	199626	326080	258991	800385	830186	649845	1.45307e+06	1.41444e+06	378025
128.5	1.94152e+06	3.11055e+06	2220700	1.00049e+06	5.41251e+06	1.73909e+06	1.65429e+06	523586	186570	337858	271803	781421	859561	685931	1.48042e+06	1.41606e+06	378457
129.5	1.93911e+06	3.21889e+06	2.24403e+06	1.08017e+06	5.37506e+06	1.80899e+06	1.71811e+06	531483	171883	353063	290087	761038	896043	724815	1.50805e+06	1.41499e+06	378171
130.5	1.93857e+06	3.33695e+06	2.26352e+06	1.16207e+06	5.32349e+06	1.87179e+06	1.78134e+06	542269	157588	369098	313732	740392	941413	766363	1.53633e+06	1.41189e+06	377344
131.5	1.93916e+06	3.46392e+06	2.28123e+06	1.2452e+06	5.25991e+06	1.92954e+06	1.84439e+06	555307	145915	383914	342089	720290	996247	810399	1.56554e+06	1.40752e+06	376177
132.5	1.94017e+06	3598215	2.29912e+06	1328700	5.1868e+06	1.98441e+06	1907520	570223	139156	396357	373994	701225	1.05932e+06	856690	1.59585e+06	1.40267e+06	374879
133.5	1.94094e+06	3.73752e+06	2.31898e+06	1.41191e+06	5.10697e+06	2038475	1.97077e+06	586868	139517	406192	407938	683446	1.12726e+06	904934	1.62727e+06	1.39802e+06	373637
134.5	1.94092e+06	3.87891e+06	2342235	1.49443e+06	5023320	2.09354e+06	2034000	605288	148772	413912	442305	667039	1.19479e+06	954761	1.65959e+06	1.39412e+06	372595
135.5	1.93958e+06	4.019e+06	2369875	1.57608e+06	4.93869e+06	2.15094e+06	2.0969e+06	625677	167614	420445	475659	652013	1.25556e+06	1.00573e+06	1.69241e+06	1.39132e+06	371845
136.5	1.93646e+06	4.15427e+06	2.40238e+06	1656920	4855665	2.21143e+06	2.1591e+06	648329	194884	426851	506969	638357	1.30352e+06	1.05733e+06	1.72518e+06	1.38977e+06	371433
137.5	1.9311e+06	4281290	2.43967e+06	1.73715e+06	4776385	2.27508e+06	2.22024e+06	673568	227172	434100	535720	626092	1.33434e+06	1.10902e+06	1.75721e+06	1.38957e+06	371378
138.5	1.92307e+06	4.39707e+06	2.48108e+06	1.81706e+06	4.70248e+06	2.34128e+06	2.28004e+06	701676	259267	442931	561909	615305	1.34633e+06	1160260	1.78784e+06	1.39071e+06	371684
139.5	1.91192e+06	4.49924e+06	2.52543e+06	1.89692e+06	4.63501e+06	2.4089e+06	2.3383e+06	732795	285556	453792	585935	606176	1.34064e+06	1.21052e+06	1.81651e+06	1.39313e+06	372329
140.5	1.89718e+06	4.58618e+06	2.57108e+06	1.97697e+06	4.57445e+06	2.47655e+06	2.39491e+06	766842	301799	466841	608434	598992	1.32063e+06	1.25934e+06	1.84287e+06	1.39657e+06	373249
141.5	1.8784e+06	4.65709e+06	2.61605e+06	2.05735e+06	4.52073e+06	2.54281e+06	2.44978e+06	803431	306470	481974	630118	594153	1290844	1.30636e+06	1.86683e+06	1.4006e+06	374325
142.5	1.85516e+06	4.71187e+06	2.65825e+06	2.13811e+06	4.47337e+06	2.60656e+06	2.50281e+06	841841	300986	498884	651643	592157	1.25592e+06	1.35133e+06	1.88849e+06	1.4046e+06	375394
143.5	1.82712e+06	4.75103e+06	2.69557e+06	2.21917e+06	4.43149e+06	2667190	2.5538e+06	881031	288864	517115	673542	593552	1219840	1.39407e+06	1.9081e+06	1.40789e+06	376275
144.5	1.7941e+06	4.77552e+06	2.72614e+06	2.30036e+06	4.39401e+06	2.72463e+06	2.60243e+06	919723	274282	536132	696201	598869	1.18555e+06	1.4345e+06	1.92589e+06	1.40985e+06	376799
145.5	1.75609e+06	4.78653e+06	2.74846e+06	2.38141e+06	4.3597e+06	2.77933e+06	2.64829e+06	956537	260782	555384	719881	608509	1.15491e+06	1.47255e+06	1.94203e+06	1.41004e+06	376848
146.5	1.71334e+06	4.78539e+06	2.76148e+06	2.46202e+06	4.32731e+06	2.8321e+06	2.69084e+06	990148	250546	574371	744757	622616	1128912	1.50815e+06	1.95657e+06	1.40821e+06	376361
147.5	1.66633e+06	4.77342e+06	2764700	2.54185e+06	4.29568e+06	2.88393e+06	2.7295e+06	1019455	244324	592705	770974	640966	1.10785e+06	1.54119e+06	1.96949e+06	1.4044e+06	375342
148.5	1.61577e+06	4.75184e+06	2.7581e+06	2620540	4.26378e+06	2935755	2.7637e+06	1.0437e+06	241813	610147	798674	662901	1.09161e+06	1.57147e+06	1.9807e+06	1.39878e+06	373840
149.5	1.56254e+06	4.7218e+06	2.74213e+06	2.69778e+06	4.23079e+06	2988360	2.79292e+06	1.06254e+06	242147	626624	828032	687349	1.07976e+06	1.59871e+06	1.99011e+06	1.39166e+06	371936
150.5	1.50767e+06	4.68426e+06	2.7176e+06	2.77328e+06	4.19613e+06	3.04225e+06	2.81673e+06	1.07605e+06	244328	642223	859246	712954	1.07172e+06	1.62261e+06	1.99765e+06	1.38337e+06	369722
151.5	1.45219e+06	4.64009e+06	2.68556e+06	2.84681e+06	4.1595e+06	3097620	2.83486e+06	1084635	247473	657148	892529	738277	1.06682e+06	1.6428e+06	2.00331e+06	1.37426e+06	367286
152.5	1.39711e+06	4.59e+06	2647220	2.91819e+06	4.12082e+06	3.15441e+06	2.8472e+06	1.08898e+06	250929	671676	928069	762024	1.06431e+06	1.65896e+06	2.00714e+06	1.36461e+06	364708
153.5	1.34333e+06	4534630	2.60386e+06	2.98732e+06	4.08028e+06	3.21231e+06	2.85381e+06	1.0899e+06	254287	686132	965989	783228	1.06343e+06	1670844	2.00924e+06	1.35469e+06	362055
154.5	1.29159e+06	4.4745e+06	2.55672e+06	3.05415e+06	4.03824e+06	3.27085e+06	2.85492e+06	1088250	257357	700865	1.0063e+06	801337	1.06343e+06	1.67833e+06	2.00977e+06	1.34467e+06	359379
155.5	1.24245e+06	4.41008e+06	2.507e+06	3.11866e+06	3.99523e+06	3.3295e+06	2.85091e+06	1.08482e+06	260121	716267	1.04887e+06	816184	1.06363e+06	1.68145e+06	2.00894e+06	1.33472e+06	356719
156.5	1.19629e+06	4.34177e+06	2455785	3.18089e+06	3.95187e+06	3387675	2.84228e+06	1.0803e+06	262683	732791	1093408	827882	1.06343e+06	1.68046e+06	2.00697e+06	1.32495e+06	354107
157.5	1.1533e+06	4.26995e+06	2.40402e+06	3.24089e+06	3.90884e+06	3.44487e+06	2.82963e+06	1.07521e+06	265221	750959	1.13944e+06	836673	1.06239e+06	1.67575e+06	2.00408e+06	1.31544e+06	351566
158.5	1.11349e+06	4.19497e+06	2.35253e+06	3.29872e+06	3.8668e+06	3.50066e+06	2.81362e+06	1.06994e+06	267943	771305	1.18635e+06	842812	1.06029e+06	1.66791e+06	2.00052e+06	1.30628e+06	349118
159.5	1.07679e+06	4117170	2.30196e+06	3.3544e+06	3826380	3.55473e+06	2.79494e+06	1.06468e+06	271046	794244	1.23344e+06	846482	1.05712e+06	1.65764e+06	1.9965e+06	1.29755e+06	346785
160.5	1.04299e+06	4.03689e+06	2.25281e+06	3.40796e+06	3788125	3.6069e+06	2.77429e+06	1.05951e+06	274689	819849	1.27993e+06	847777	1.05314e+06	1.64567e+06	1.99218e+06	1.28935e+06	344593
161.5	1.01185e+06	3954485	2.20541e+06	3.45936e+06	3752470	3.6571e+06	2.75234e+06	1.05437e+06	278969	847602	1.32506e+06	846737	1.04881e+06	1.6328e+06	1.98767e+06	1.28179e+06	342572
162.5	983087	3.87032e+06	2.15994e+06	3.50852e+06	3.71973e+06	3.70536e+06	2.72969e+06	1.04912e+06	283911	876200	1368128	843394	1044772	1.61973e+06	1.98299e+06	1.27502e+06	340763
163.5	956415	3.7848e+06	2.11644e+06	3555315	3.69011e+06	3.75178e+06	2.7069e+06	1043585	289463	903528	1.4085e+06	837840	1.04173e+06	1.60711e+06	1.97811e+06	1.2692e+06	339208
164.5	931565	3.69833e+06	2.07481e+06	3.59955e+06	3.66367e+06	3796470	2.6844e+06	1.03755e+06	295491	926894	1.44569e+06	830266	1.04039e+06	1.59544e+06	1.97289e+06	1.2645e+06	337952
165.5	908294	3611365	2.03487e+06	3.64099e+06	3640415	3839545	2.66255e+06	1.03084e+06	301790	943508	1.4793e+06	820983	1041348	1.58507e+06	1.9672e+06	1.26104e+06	337027
166.5	886397	3.52439e+06	1.99636e+06	3.67936e+06	3.62024e+06	3.88105e+06	2.64156e+06	1.0233e+06	308094	951084	1509060	810412	1.04499e+06	1.5762e+06	1.96089e+06	1.25889e+06	336452
167.5	865709	3437900	1.959e+06	3.71436e+06	3.60302e+06	3.92096e+06	2.62157e+06	1.01484e+06	314101	948398	1.53479e+06	799054	1.05148e+06	1.56885e+06	1.95386e+06	1.25802e+06	336221
168.5	846105	3.35243e+06	1.9225e+06	3.7457e+06	3.58859e+06	3.9591e+06	2.60257e+06	1.00543e+06	319505	935588	1.55637e+06	787448	1.06068e+06	1.56289e+06	1.94607e+06	1.25835e+06	336308
169.5	827498	3.26851e+06	1.88661e+06	3773070	3.57684e+06	3.99522e+06	2.58448e+06	995073	324033	914117	1.57372e+06	776125	1.0722e+06	1558028	1.93754e+06	1.25968e+06	336665
170.5	809836	3.18669e+06	1.85115e+06	3796205	3.56765e+06	4.02888e+06	2.56714e+06	983839	327487	886425	1.58679e+06	765567	1.08538e+06	1.55383e+06	1.92835e+06	1.26178e+06	337224
171.5	793096	3.10752e+06	1.81602e+06	3.81488e+06	3.56099e+06	4059575	2.55029e+06	971809	329762	855411	1.59551e+06	756178	1.0994e+06	1.54975e+06	1.91859e+06	1.26433e+06	337906
172.5	777277	3.0315e+06	1.78121e+06	3.82895e+06	3.55687e+06	4.08667e+06	2.53367e+06	959077	330865	823899	1.59983e+06	748268	1.11329e+06	1.54521e+06	1.90833e+06	1.26704e+06	338630
173.5	762398	2.95915e+06	1.7468e+06	3.8383e+06	3.55535e+06	4.10949e+06	2.51696e+06	945736	330899	794258	1.59969e+06	742055	1.12603e+06	1539580	1.89762e+06	1.26959e+06	339313
174.5	748487	2.89092e+06	1.71294e+06	3.84294e+06	3.55651e+06	4.12736e+06	2.49986e+06	931865	330036	768201	1.59508e+06	737668	1.13665e+06	1532276	1.88648e+06	1.27174e+06	339888
175.5	735582	2.82722e+06	1.67984e+06	3842925	3.56046e+06	4.13965e+06	2.48211e+06	917530	328481	746785	1.58598e+06	735166	1.14424e+06	1.52282e+06	1.87491e+06	1.27327e+06	340297
176.5	723728	2.76843e+06	1.64775e+06	3.83841e+06	3.56723e+06	4.14585e+06	2463440	902782	326441	730509	1.57247e+06	734556	1.14813e+06	1510896	1.8629e+06	1.27403e+06	340499
177.5	712971	2.71485e+06	1.61693e+06	3.8296e+06	3.57678e+06	4145580	2.44368e+06	887662	324093	719486	1.55466e+06	735808	1.14786e+06	1.49638e+06	1.85045e+06	1.27391e+06	340467
178.5	703357	2.66671e+06	1.5876e+06	3.81677e+06	3.58895e+06	4.13867e+06	2.42272e+06	872210	321580	713583	1.53276e+06	738877	1.14329e+06	1.47936e+06	1.8376e+06	1.27286e+06	340186
179.5	694933	2.62419e+06	1.55994e+06	3800225	3603365	4.12517e+06	2.40048e+06	856469	319006	712549	1.50709e+06	743709	1.13459e+06	1460164	1.82442e+06	1.27085e+06	339648
180.5	687746	2.58739e+06	1.5341e+06	3.78031e+06	3.61948e+06	4.10532e+06	2.377e+06	840498	316445	716067	1.478e+06	750261	1.12224e+06	1.43929e+06	1.81101e+06	1.26786e+06	338851
181.5	681838	2.55635e+06	1.51012e+06	3.75735e+06	3.63651e+06	4.07958e+06	2.35236e+06	824373	313955	723776	1.44597e+06	758497	1.10693e+06	1.41736e+06	1.7975e+06	1.26391e+06	337795
182.5	677252	2.531e+06	1.48799e+06	3.73169e+06	3.65348e+06	4.0486e+06	2.32668e+06	808196	311585	735265	1.41149e+06	768398	1.08953e+06	1.39508e+06	1.78402e+06	1.25899e+06	336479
183.5	674024	2.51123e+06	1.46764e+06	3.70362e+06	3.66921e+06	4.01313e+06	2.30014e+06	792089	309388	750037	1375108	779948	1.07094e+06	1.37312e+06	1.77069e+06	1.25309e+06	334901
184.5	672184	2.49681e+06	1.44891e+06	3.67342e+06	3.68245e+06	3.97405e+06	2.27295e+06	776199	307418	767481	1.33739e+06	793125	1.05199e+06	1.35209e+06	1.7576e+06	1.2462e+06	333060
185.5	671752	2487455	1.43161e+06	3.64131e+06	3.69189e+06	3.93225e+06	2.2453e+06	760693	305739	786852	1.29889e+06	807877	1.03329e+06	1.33248e+06	1.74481e+06	1.23831e+06	330952
186.5	672734	2.48279e+06	1.41551e+06	3.60746e+06	3696330	3.88861e+06	2.21739e+06	745747	304414	807266	1.26013e+06	824091	1.01522e+06	1.31463e+06	1.73231e+06	1.22942e+06	328576
187.5	675119	2.48235e+06	1.40035e+06	3.57202e+06	3.69471e+06	3.84396e+06	2.18936e+06	731545	303510	827711	1.22159e+06	841554	997851	1.29873e+06	1.72003e+06	1.21955e+06	325937
188.5	678872	2.48563e+06	1.38588e+06	3.53506e+06	3.68624e+06	3.79902e+06	2.16134e+06	718266	303082	847092	1.18368e+06	859913	980967	1.28483e+06	1.70785e+06	1.20873e+06	323047
189.5	683926	2.49202e+06	1.37184e+06	3.49666e+06	3.67047e+06	3754420	2.13337e+06	706078	303178	864289	1.14677e+06	878633	964136	1272860	1.69562e+06	1.19706e+06	319927
190.5	690183	2500895	1.35799e+06	3.45685e+06	3.64729e+06	3710620	2.10545e+06	695126	303822	878222	1111152	896988	946787	1.26264e+06	1.68314e+06	1.18465e+06	316612
191.5	697504	2.51157e+06	1.34414e+06	3.41567e+06	3.617e+06	3.66795e+06	2.07752e+06	685533	305018	887935	1077044	914058	928325	1.25393e+06	1.67023e+06	1.17167e+06	313141
192.5	705708	2523330	1.33011e+06	3.37315e+06	3.58017e+06	3.62659e+06	2.04947e+06	677388	306740	892665	1.04461e+06	928778	908229	1.24646e+06	1.65667e+06	1.15828e+06	309564
193.5	714574	2.53547e+06	1.31579e+06	3.32934e+06	3.53769e+06	3.58659e+06	2.02115e+06	670746	308935	891902	1.01397e+06	940020	886141	1.23991e+06	1.6423e+06	1.14469e+06	305930
194.5	723837	2.54729e+06	1301095	3.28432e+06	3.49058e+06	3.54785e+06	1.99238e+06	665629	311528	885437	985171	946706	861916	1.23397e+06	1.62698e+06	1.13106e+06	302288
195.5	733201	2.55808e+06	1.28601e+06	3.2382e+06	3.43996e+06	3.51016e+06	1.963e+06	662027	314424	873367	958246	947944	835645	1.22834e+06	1.61061e+06	1.11755e+06	298677
196.5	742340	2.56717e+06	1.27056e+06	3.1911e+06	3.38695e+06	3.47325e+06	1.93284e+06	659904	317525	856093	933187	943155	807640	1.22269e+06	1.59317e+06	1.10425e+06	295123
197.5	750919	2.57394e+06	1.25483e+06	3.14321e+06	3.33253e+06	3.43673e+06	1.90179e+06	659203	320738	834287	909968	932167	778393	1.21675e+06	1.57468e+06	1.09121e+06	291637
198.5	758599	2.57779e+06	1.23896e+06	3.09473e+06	3.27757e+06	3.40021e+06	1.86975e+06	659851	323981	808822	888549	915258	748518	1210236	1.5552e+06	1.0784e+06	288215
199.5	765057	2.57815e+06	1.22313e+06	3.04588e+06	3.22272e+06	3.36324e+06	1.8367e+06	661766	327188	780712	868885	893137	718686	1.20291e+06	1.53487e+06	1.06574e+06	284832
200.5	769998	2.57451e+06	1.20757e+06	2.99691e+06	3.1684e+06	3.32538e+06	1.80266e+06	664861	330300	751025	850931	866860	689563	1.19455e+06	1.51382e+06	1.05309e+06	281451
201.5	773170	2.56641e+06	1.19254e+06	2948070	3.11485e+06	3.28623e+06	1.76773e+06	669047	333245	720808	834645	837706	661759	1.18496e+06	1.49223e+06	1.04028e+06	278026
202.5	774373	2.55345e+06	1.17833e+06	2.8996e+06	3.06212e+06	3.24542e+06	1.73203e+06	674229	335924	691012	819995	807031	635786	1173992	1.47024e+06	1.02709e+06	274502
203.5	773464	2.5353e+06	1.16528e+06	2.85176e+06	3.01008e+06	3.20265e+06	1.69574e+06	680304	338195	662456	806957	776127	612039	1.16152e+06	1.44799e+06	1.01335e+06	270828
204.5	770356	2.51172e+06	1.15371e+06	2.80475e+06	2958530	3.15771e+06	1.65906e+06	687149	339881	635789	795521	746121	590783	1.14746e+06	1.42561e+06	998863	266957
205.5	765019	2.4826e+06	1.14396e+06	2.75879e+06	2.90716e+06	3.11048e+06	1.62223e+06	694612	340799	611492	785685	717896	572158	1.13179e+06	1.40319e+06	983508	262854
206.5	757468	2447970	1.13636e+06	2.71405e+06	2.85563e+06	3.06094e+06	1.58547e+06	702501	340804	589892	777455	692075	556189	1.11449e+06	1.38081e+06	967196	258494
207.5	747755	2.40801e+06	1.13119e+06	2.67067e+06	2.80363e+06	3.00917e+06	1.54903e+06	710572	339841	571188	770845	669024	542805	1.09563e+06	1.35853e+06	949893	253870
208.5	735957	2.3631e+06	1.12872e+06	2.62876e+06	2.75085e+06	2.95535e+06	1.51312e+06	718519	337984	555482	765869	648888	531857	1.07529e+06	1.33641e+06	931623	248987
209.5	722168	2.31378e+06	1.12911e+06	2.58842e+06	2.69705e+06	2.89975e+06	1.47795e+06	725977	335446	542791	762537	631642	523142	1.05358e+06	1.31452e+06	912459	243865
210.5	706493	2260765	1.13249e+06	2.54969e+06	2.64206e+06	2.84272e+06	1.4437e+06	732522	332555	533069	760854	617133	516420	1.03065e+06	1.29294e+06	892527	238538
211.5	689038	2.20492e+06	1.13885e+06	2.5126e+06	2.58577e+06	2.78467e+06	1.41054e+06	737687	329702	526202	760806	605134	511434	1.0067e+06	1.27172e+06	871995	233050
212.5	669918	2.14719e+06	1.14809e+06	2.47716e+06	2.52817e+06	2.72606e+06	1.37859e+06	740983	327281	521995	762364	595372	507923	981901	1.25093e+06	851069	227458
213.5	649253	2.08858e+06	1.15999e+06	2.44334e+06	2.46934e+06	2.66736e+06	1.34797e+06	741927	325610	520165	765471	587555	505638	956469	1.23062e+06	829987	221823
214.5	627175	2030075	1.17422e+06	2.4111e+06	2.4094e+06	2.60905e+06	1.31875e+06	740076	324882	520326	770046	581393	504346	930612	1.21082e+06	809010	216217
215.5	603836	1.97259e+06	1.19032e+06	2.38038e+06	2.34856e+06	2.55161e+06	1.291e+06	735068	325129	521992	775971	576607	503838	904536	1.19153e+06	788407	210711
216.5	579408	1.91691e+06	1.20774e+06	2.35109e+06	2.28708e+06	2.49548e+06	1.26476e+06	726654	326204	524592	783103	572932	503933	878438	1.17274e+06	768447	205376
217.5	554094	1.86367e+06	1.22587e+06	2.32315e+06	2225245	2.44106e+06	1.24004e+06	714728	327791	527492	791264	570127	504475	852501	1.15439e+06	749382	200281
218.5	528122	1.81331e+06	1.24404e+06	2.29643e+06	2.16338e+06	2.38871e+06	1.21687e+06	699352	329432	530043	800245	567973	505336	826889	1.13644e+06	731435	195484
219.5	501744	1.76609e+06	1.2616e+06	2270825	2.10182e+06	2.33873e+06	1.19523e+06	680756	330578	531621	809815	566274	506408	801744	1.1188e+06	714786	191035
220.5	475236	1.7221e+06	1.27792e+06	2.24619e+06	2.04088e+06	2.29134e+06	1.1751e+06	659341	330650	531678	819721	564861	507605	777189	1.10142e+06	699563	186966
221.5	448879	1.68128e+06	1.29243e+06	2.22237e+06	1.98089e+06	2.24672e+06	1.15648e+06	635645	329119	529788	829696	563589	508860	753320	1.08422e+06	685827	183295
222.5	422958	1.64345e+06	1304695	2.1992e+06	1.92214e+06	2204955	1.13933e+06	610313	325571	525671	839469	562341	510122	730214	1.06717e+06	673579	180022
223.5	397747	1.60836e+06	1.31439e+06	2.17653e+06	1.86489e+06	2.16609e+06	1.12361e+06	584044	319774	519213	848767	561026	511358	707927	1.05027e+06	662752	177128
224.5	373497	1.57571e+06	1.32133e+06	2.15417e+06	1.80939e+06	2.13011e+06	1.10931e+06	557541	311714	510465	857325	559575	512550	686496	1.03351e+06	653226	174582
225.5	350427	1.54517e+06	1.32551e+06	2.13194e+06	1.75581e+06	2.09691e+06	1.09639e+06	531457	301598	499619	864887	557946	513703	665942	1.01695e+06	644836	172340
226.5	328719	1.51644e+06	1327060	2.10966e+06	1.70433e+06	2.06638e+06	1.08481e+06	506353	289828	486987	871215	556121	514839	646273	1.00064e+06	637387	170349
227.5	308511	1.48922e+06	1.32623e+06	2.08714e+06	1.65505e+06	2.03832e+06	1.07455e+06	482672	276946	472956	876085	554100	516003	627485	984662	630670	168554
228.5	289891	1.46326e+06	1323380	2.06421e+06	1.60805e+06	2.01253e+06	1.06558e+06	460714	263558	457957	879289	551901	517254	609569	969081	624479	166899
229.5	272906	1438335	1.31896e+06	2.04069e+06	1.56338e+06	1.98874e+06	1.05788e+06	440647	250259	442423	880634	549557	518671	592509	953971	618622	165334
230.5	257557	1.41426e+06	1.31346e+06	2.01642e+06	1.52104e+06	1.96668e+06	1.05143e+06	422518	237567	426762	879945	547110	520336	576288	939384	612930	163812
231.5	243809	1390875	1.30737e+06	1.99126e+06	1.48102e+06	1.94606e+06	1.04622e+06	406271	225879	411332	877057	544605	522333	560886	925356	607265	162299
232.5	231592	1.36808e+06	1.30118e+06	1.96509e+06	1.44327e+06	1.92658e+06	1.04224e+06	391782	215452	396429	871828	542082	524735	546287	911902	601524	160764
233.5	220814	1.34577e+06	1.29532e+06	1.93781e+06	1.40773e+06	1.90794e+06	1.03947e+06	378882	206402	382280	864137	539568	527593	532476	899013	595633	159190
234.5	211359	1.32389e+06	1.29016e+06	1.90933e+06	1.37431e+06	1.88984e+06	1.03792e+06	367382	198730	369047	853895	537073	530930	519444	886665	589552	157564
235.5	203104	1.30239e+06	1.28599e+06	1.87962e+06	1.34292e+06	1.87202e+06	1.03757e+06	357092	192353	356828	841058	534570	534734	507186	874816	583263	155884
236.5	195916	1.28124e+06	1.283e+06	1.84866e+06	1.31343e+06	1.85421e+06	1.03842e+06	347838	187131	345671	825635	532003	538955	495703	863415	576774	154149
237.5	189664	1.26043e+06	1.28127e+06	1.81646e+06	1.28574e+06	1.83621e+06	1.04046e+06	339465	182906	335584	807705	529274	543508	485001	852404	570108	152368
238.5	184217	1.23994e+06	1.28078e+06	1.78307e+06	1.2597e+06	1.81783e+06	1.04365e+06	331844	179518	326542	787417	526248	548277	475093	841723	563298	150548
239.5	179454	1.21979e+06	1281400	1.74858e+06	1.23518e+06	1.79892e+06	1.04798e+06	324871	176820	318500	764999	522760	553126	465997	831313	556388	148701
240.5	175262	1.19998e+06	1.28292e+06	1.7131e+06	1.21204e+06	1779375	1.05338e+06	318462	174689	311402	740754	518621	557907	457733	821116	549421	146839
241.5	171536	1.18052e+06	1.28501e+06	1676775	1.19014e+06	1.75914e+06	1.05979e+06	312554	173022	305188	715045	513642	562471	450325	811083	542438	144973
242.5	168186	1.16143e+06	1.2873e+06	1.63977e+06	1.16933e+06	1.73818e+06	1.06712e+06	307100	171741	299793	688284	507646	566679	443799	801168	535476	143112
243.5	165133	1.14272e+06	1.28935e+06	1.60226e+06	1.14948e+06	1.71651e+06	1.07524e+06	302061	170782	295162	660909	500490	570405	438179	791335	528556	141263
244.5	162307	1.12441e+06	1.29069e+06	1564465	1.13043e+06	1.69419e+06	1.084e+06	297411	170097	291242	633361	492083	573545	433487	781551	521693	139428
245.5	159653	1106505	1290835	1.52659e+06	1.11205e+06	1.67128e+06	1.09323e+06	293124	169648	287988	606062	482398	576015	429741	771794	514883	137608
246.5	157125	1.08902e+06	1.28934e+06	1488840	1.09421e+06	1.64789e+06	1.10273e+06	289184	169405	285361	579392	471482	577750	426950	762048	508112	135799
247.5	154685	1.07195e+06	1.28581e+06	1.45143e+06	1.07679e+06	1.62412e+06	1.11224e+06	285572	169346	283330	553679	459452	578701	425115	752302	501357	133993
248.5	152306	1.0553e+06	1.2799e+06	1.41457e+06	1059685	1.60012e+06	1.12153e+06	282273	169452	281869	529185	446491	578831	424227	742552	494587	132184
249.5	149968	1.03906e+06	1.27139e+06	1.37842e+06	1.04279e+06	1.57601e+06	1.1303e+06	279268	169709	280958	506101	432832	578110	424265	732799	487767	130361
250.5	147658	1023220	1.26016e+06	1.34316e+06	1.02602e+06	1.55193e+06	1.13827e+06	276543	170108	280578	484554	418740	576514	425190	723047	480867	128517
251.5	145369	1.00776e+06	1.24619e+06	1.30893e+06	1.00932e+06	1.52802e+06	1.14516e+06	274080	170642	280715	464607	404494	574023	426950	713305	473857	126644
252.5	143101	992655	1229600	1275825	992646	1.50439e+06	1.15069e+06	271862	171306	281354	446269	390365	570618	429475	703582	466716	124735
253.5	140856	977873	1.21059e+06	1243940	975961	1.48116e+06	1.15458e+06	269869	172099	282481	429505	376598	566291	432675	693891	459433	122789
254.5	138641	963378	1189440	1213330	959261	1.45845e+06	1.1566e+06	268084	173019	284082	414249	363402	561037	436444	684244	452004	120803
255.5	136467	949129	1166500	1.18403e+06	942557	1.43634e+06	1.15656e+06	266486	174066	286143	400409	350937	554865	440655	674653	444433	118780
256.5	134346	935083	1.14214e+06	1.15603e+06	925879	1.41492e+06	1.15428e+06	265056	175236	288648	387879	339314	547798	445164	665127	436732	116721
257.5	132294	921193	1.11674e+06	1.12934e+06	909271	1.39425e+06	1.14967e+06	263773	176524	291579	376548	328592	539875	449809	655676	428919	114634
258.5	130324	907413	1.09067e+06	1.10392e+06	892791	1.37439e+06	1.14266e+06	262615	177922	294917	366302	318787	531153	454413	646305	421019	112522
259.5	128456	893694	1.06425e+06	1.07972e+06	876507	1.35539e+06	1.13324e+06	261563	179414	298638	357029	309873	521703	458789	637019	413059	110395
260.5	126702	879992	1.03775e+06	1.0567e+06	860498	1.33728e+06	1.12146e+06	260594	180980	302716	348623	301795	511615	462742	627818	405069	108259
261.5	125077	866263	1.01142e+06	1.03478e+06	844846	1320075	1.10743e+06	259689	182590	307124	340990	294473	500991	466078	618702	397084	106125
262.5	123592	852469	985412	1.01392e+06	829631	1.3038e+06	1.09129e+06	258826	184209	311827	334038	287815	489937	468610	609670	389141	104002
263.5	122252	838576	959856	994042	814938	1.28846e+06	1.07321e+06	257984	185791	316784	327688	281719	478565	470167	600717	381278	101901
264.5	121059	824554	934829	975087	800841	1274060	1.05342e+06	257146	187284	321952	321870	276086	466982	470607	591841	373535	99831.4
265.5	120005	810384	910371	956997	787411	1260585	1.03215e+06	256291	188633	327279	316522	270817	455290	469824	583040	365955	97805.6
266.5	119077	796049	886495	939717	774707	1.24802e+06	1.00967e+06	255405	189774	332706	311590	265824	443577	467758	574312	358581	95834.8
267.5	118250	781543	863194	923195	762776	1.23636e+06	986232	254473	190648	338171	307029	261029	431913	464401	565658	351455	93930.3
268.5	117488	766864	840448	907388	751651	1.22556e+06	962111	253482	191194	343604	302801	256365	420354	459806	557080	344618	92103
269.5	116748	752021	818231	892256	741353	1.2156e+06	937568	252425	191358	348932	298876	251780	408934	454081	548583	338109	90363.4
270.5	115976	737026	796512	877764	731886	1.20644e+06	912851	251297	191097	354079	295229	247230	397671	447387	540174	331962	88720.6
271.5	115110	721899	775264	863884	723238	1.19802e+06	888193	250098	190378	358967	291841	242689	386569	439928	531863	326206	87182.2
272.5	114082	706666	754459	850590	715383	1.1903e+06	863805	248833	189181	363519	288702	238136	375616	431939	523658	320861	85753.8
273.5	112826	691357	734074	837859	708281	1.18322e+06	839873	247516	187505	367661	285803	233561	364798	423667	515571	315941	84438.7
274.5	111276	676006	714093	825675	701876	1.1767e+06	816557	246163	185362	371322	283143	228961	354097	415353	507613	311447	83237.7
275.5	109376	660649	694503	814020	696101	1.17068e+06	793986	244801	182784	374442	280725	224339	343494	407218	499794	307373	82148.8
276.5	107082	645325	675296	802881	690880	1165060	772267	243463	179813	376966	278553	219702	332982	399445	492122	303702	81167.7
277.5	104370	630073	656470	792245	686126	1159765	751475	242187	176507	378850	276633	215060	322561	392171	484607	300407	80287.1
278.5	101238	614933	638027	782101	681748	1.1547e+06	731660	241017	172934	380065	274977	210424	312245	385485	477254	297454	79497.8
279.5	97707.9	599944	619975	772439	677648	1.14976e+06	712850	239998	169165	380592	273593	205805	302063	379423	470069	294800	78788.7
280.5	93828.5	585144	602322	763248	673728	1.14485e+06	695051	239172	165281	380426	272489	201215	292059	373982	463057	292400	78147.1
281.5	89672.9	570569	585083	754518	669888	1139875	678253	238570	161357	379575	271673	196663	282293	369121	456222	290200	77559.3
282.5	85335.3	556250	568274	746239	666032	1.13473e+06	662428	238207	157471	378060	271149	192160	272838	364774	449567	288148	77010.9
283.5	80926	542220	551913	738402	662069	1.12931e+06	647539	238066	153693	375909	270915	187713	263784	360865	443095	286190	76487.6
284.5	76566.6	528506	536017	730997	657914	1123540	633537	238092	150088	373162	270968	183327	255231	357310	436804	284275	75975.6
285.5	72378.6	515132	520606	724012	653491	1117330	620372	238183	146711	369862	271296	179010	247292	354033	430693	282352	75461.9
286.5	68481.1	502121	505698	717438	648732	1.11061e+06	607984	238181	143608	366056	271884	174763	240089	350962	424757	280381	74935
287.5	64981.4	489493	491311	711265	643583	1103315	596316	237879	140817	361796	272710	170590	233751	348038	418989	278324	74385.2
288.5	61970.4	477266	477461	705483	638000	1.0954e+06	585310	237029	138362	357130	273746	166495	228415	345213	413377	276152	73804.6
289.5	59520	465454	464161	700083	631953	1.08684e+06	574911	235363	136260	352107	274961	162477	224216	342449	407911	273842	73187.5
290.5	57680	454072	451422	695057	625425	1077605	565065	232626	134516	346772	276319	158540	221282	339719	402579	271383	72530.1
291.5	56477.8	443132	439252	690397	618410	1.0677e+06	555723	228613	133125	341168	277781	154685	219725	337003	397371	268767	71830.9
292.5	55923.3	432646	427659	686095	610916	1.05714e+06	546841	223207	132074	335336	279309	150914	219630	334285	392284	265996	71090.5
293.5	56008.2	422626	416645	682146	602960	1.04595e+06	538377	216401	131340	329310	280865	147229	221033	331553	387318	263082	70311.5
294.5	56709	413084	406209	678546	594572	1.03418e+06	530299	208319	130894	323125	282411	143632	223909	328800	382478	260039	69498.4
295.5	57995.1	404030	396348	675291	585791	1.02187e+06	522573	199199	130699	316808	283916	140127	228150	326019	377773	256891	68657.1
296.5	59826.3	395477	387057	672378	576659	1.00909e+06	515175	189376	130711	310386	285354	136718	233549	323204	373212	253664	67794.6
297.5	62158.9	387435	378328	669806	567231	995916	508082	179231	130884	303878	286705	133407	239791	320351	368800	250387	66918.6
298.5	64947.9	379915	370149	667573	557560	982414	501276	169148	131168	297299	287956	130201	246450	317457	364537	247087	66036.9
299.5	68145.8	372928	362508	665678	547706	968669	494744	159468	131508	290658	289102	127101	253005	314517	360410	243796	65157.1
300.5	71706.3	366483	355390	664121	537728	954758	488472	150457	131853	283957	290147	124116	258865	311529	356399	240537	64286.2
301.5	75583	360586	348778	662898	527686	940759	482453	142291	132148	277193	291102	121248	263412	308489	352473	237336	63430.8
302.5	79728.8	355240	342654	662009	517639	926746	476680	135052	132346	270359	291985	118505	266060	305397	348600	234217	62597
303.5	84098.1	350446	336999	661448	507643	912788	471148	128751	132400	263440	292817	115892	266311	302250	344745	231201	61790.9
304.5	88643.3	346200	331792	661208	497752	898946	465854	123341	132269	256421	293626	113415	263821	299047	340881	228312	61019.1
305.5	93316.7	342492	327011	661281	488014	885272	460795	118741	131919	249286	294442	111082	258438	295788	336991	225578	60288.3
306.5	98070.1	339306	322634	661655	478474	871813	455971	114857	131323	242021	295293	108899	250239	292473	333073	223026	59606.3
307.5	102855	336621	318637	662314	469173	858602	451382	111599	130462	234614	296207	106873	239524	289101	329140	220683	58980
308.5	107621	334408	314997	663239	460147	845663	447028	108879	129325	227062	297210	105015	226787	285675	325218	218569	58415
309.5	112320	332635	311691	664408	451426	833014	442909	106627	127911	219365	298321	103331	212670	282195	321344	216694	57913.9
310.5	116905	331261	308693	665793	443037	820657	439027	104779	126226	211534	299554	101830	197884	278665	317560	215054	57475.5
311.5	121328	330243	305979	667364	435003	808591	435381	103287	124281	203589	300919	100519	183143	275086	313908	213628	57094.4
312.5	125548	329533	303526	669087	427341	796802	431974	102107	122099	195556	302415	99406.2	169090	271463	310425	212382	56761.5
313.5	129523	329081	301308	670924	420067	785269	428804	101201	119705	187468	304037	98493	156245	267800	307138	211276	56465.9
314.5	133218	328836	299302	672835	413193	773967	425872	100538	117131	179368	305773	97782	144973	264103	304064	210265	56195.8
315.5	136602	328746	297482	674778	406728	762861	423179	100088	114411	171299	307602	97268.2	135482	260376	301207	209310	55940.5
316.5	139648	328764	295827	676709	400678	751914	420722	99821.7	111584	163312	309504	96944.8	127834	256627	298564	208377	55691.2
317.5	142336	328844	294312	678583	395049	741087	418501	99712.2	108687	155454	311450	96796.1	121970	252862	296117	207442	55441.3
318.5	144652	328943	292917	680355	389845	730334	416513	99732.2	105762	147780	313409	96801.7	117753	249090	293849	206487	55185.9
319.5	146586	329027	291619	681981	385067	719615	414756	99853.9	102847	140341	315351	96934.6	114995	245318	291735	205499	54922
320.5	148136	329063	290399	683417	380717	708886	413225	100051	99981.9	133188	317243	97163.9	113498	241555	289752	204472	54647.3
321.5	149305	329028	289239	684626	376794	698109	411915	100294	97204.9	126372	319054	97453.5	113070	237812	287877	203397	54360.1
322.5	150099	328904	288122	685567	373298	687249	410821	100558	94550.7	119947	320755	97767.3	113538	234097	286091	202268	54058.5
323.5	150529	328678	287034	686210	370227	676276	409936	100815	92055.9	113965	322318	98070.4	114758	230420	284378	201080	53740.8
324.5	150612	328344	285962	686525	367579	665168	409254	101037	89754	108483	323719	98333	116615	226791	282727	199824	53405.1
325.5	150364	327903	284897	686487	365352	653911	408763	101200	87678.4	103562	324935	98532.4	119012	223221	281130	198492	53049.3
326.5	149807	327357	283831	686079	363542	642497	408457	101279	85862.5	99265	325947	98657.5	121871	219719	279584	197079	52671.5
327.5	148964	326715	282760	685287	362144	630933	408325	101252	84340.3	95663.3	326742	98707.6	125123	216295	278089	195575	52269.7
328.5	147859	325988	281683	684102	361154	619229	408355	101099	83146.8	92831.7	327307	98695.8	128702	212959	276651	193975	51842
329.5	146515	325190	280601	682523	360564	607411	408541	100803	82320	90844.2	327632	98646.8	132542	209719	275275	192273	51387
330.5	144958	324337	279519	680552	360368	595507	408868	100351	81898.1	89775.8	327712	98593.8	136573	206585	273971	190464	50903.7
331.5	143213	323445	278446	678198	360558	583560	409329	99732.2	81922.2	89689.2	327544	98576.9	140718	203563	272750	188548	50391.7
332.5	141305	322532	277391	675472	361123	571614	409912	98941.1	82434.5	90630	327128	98637.7	144891	200661	271619	186527	49851.5
333.5	139258	321616	276368	672390	362053	559724	410608	97975.6	83476.7	92613.3	326466	98814.6	149002	197884	270589	184407	49285
334.5	137096	320713	275393	668974	363335	547945	411410	96836.7	85086	95615	325563	99140.3	152954	195238	269664	182201	48695.2
335.5	134842	319839	274484	665246	364955	536336	412309	95531.1	87295.3	99558.3	324428	99636.1	156647	192727	268845	179926	48087.2
336.5	132518	319011	273659	661233	366897	524954	413297	94067.2	90123.3	104305	323069	100312	159982	190353	268127	177607	47467.5
337.5	130146	318241	272939	656961	369144	513861	414369	92458.9	93574.2	109656	321498	101161	162861	188118	267499	175277	46844.7
338.5	127745	317544	272346	652458	371675	503108	415519	90720	97627.9	115347	319730	102167	165194	186023	266943	172971	46228.5
339.5	125335	316928	271902	647756	374468	492749	416740	88870	102235	121062	317779	103299	166904	184065	266435	170731	45629.9
340.5	122934	316406	271627	642883	377498	482827	418029	86926.7	107313	126454	315665	104516	167925	182243	265946	168600	45060.3
341.5	120557	315983	271543	637869	380737	473381	419377	84911.7	112740	131163	313405	105768	168210	180554	265443	166620	44531.1
342.5	118222	315666	271669	632743	384156	464443	420780	82844.4	118358	134851	311017	107004	167730	178992	264891	164830	44052.6
343.5	115940	315458	272024	627533	387721	456037	422228	80746.7	123972	137228	308522	108169	166479	177551	264258	163265	43634.4
344.5	113724	315363	272624	622263	391396	448178	423713	78637.8	129357	138083	305942	109212	164471	176226	263514	161953	43283.9
345.5	111584	315381	273483	616961	395142	440877	425221	76536.1	134274	137308	303295	110086	161739	175006	262635	160917	43006.9
346.5	109528	315510	274611	611648	398917	434132	426741	74458.9	138482	134897	300602	110751	158335	173884	261607	160168	42806.6
347.5	107563	315747	276016	606346	402678	427941	428255	72420.6	141755	130960	297882	111176	154328	172850	260423	159709	42684
348.5	105694	316087	277702	601074	406378	422291	429746	70434.4	143905	125700	295153	111340	149800	171893	259086	159533	42637
349.5	103924	316521	279671	595851	409971	417166	431193	68511.7	144797	119394	292433	111233	144842	171003	257608	159622	42660.9
350.5	102255	317042	281917	590689	413410	412544	432572	66660	144364	112368	289737	110855	139553	170169	256010	159949	42748.2
351.5	100688	317637	284435	585603	416649	408404	433860	64886.1	142616	104962	287081	110214	134033	169381	254318	160477	42889.4
352.5	99218.6	318295	287212	580604	419643	404717	435033	63195	139638	97499.2	284476	109327	128382	168626	252562	161166	43073.3
353.5	97847.1	319000	290229	575702	422350	401455	436064	61588.3	135587	90270	281934	108220	122697	167897	250774	161968	43287.8
354.5	96568.8	319737	293469	570903	424733	398589	436930	60067.8	130675	83507.5	279466	106921	117065	167182	248987	162839	43520.5
355.5	95378.6	320489	296903	566212	426760	396089	437606	58632.8	125148	77383.3	277078	105464	111567	166473	247227	163733	43759.5
356.5	94271.8	321237	300501	561633	428404	393925	438072	57282.2	119269	72001.7	274776	103881	106273	165763	245521	164611	43994
357.5	93242.2	321962	304230	557169	429648	392068	438307	56012.8	113289	67410	272566	102208	101238	165045	243885	165436	44214.6
358.5	92283.8	322644	308051	552819	430479	390489	438296	54822.2	107430	63600.8	270449	100476	96506.3	164313	242333	166180	44413.6
359.5	91389.6	323264	311922	548582	430897	389162	438029	53706.1	101871	60530	268428	98715.5	92108.6	163564	240869	166823	44585.2
360.5	90552.9	323802	315798	544455	430905	388062	437495	52661.1	96740.8	58121.7	266501	96951	88061.1	162795	239493	167349	44725.8
361.5	89767.1	324238	319634	540435	430519	387163	436691	51682.8	92112.9	56285	264667	95205.1	84370.9	162004	238198	167752	44833.5
362.5	89025.8	324556	323381	536516	429760	386443	435617	50766.7	88013.2	54917.5	262923	93495.8	81031.4	161191	236974	168030	44908
363.5	88322.7	324737	326992	532691	428657	385882	434278	49907.8	84428.5	53917.5	261265	91835.5	78030.9	160359	235807	168189	44950.4
364.5	87651.5	324768	330420	528954	427244	385458	432680	49102.2	81315.1	53189.2	259685	90233.2	75348	159509	234683	168236	44962.9
365.5	87006.6	324635	333621	525297	425563	385155	430836	48345	78613.7	52642.5	258178	88695.2	72959.4	158645	233585	168180	44948.1
366.5	86383	324328	336552	521711	423654	384954	428758	47632.2	76256.4	52201.7	256737	87223.1	70837.7	157771	232500	168034	44908.9
367.5	85775.9	323838	339178	518186	421562	384839	426464	46959.4	74179.2	51800	255351	85816.9	68955.4	156893	231414	167807	44848.3
368.5	85180.8	323161	341465	514714	419333	384794	423970	46322.2	72324.4	51385.8	254013	84474.9	67285.7	156015	230317	167510	44769
369.5	84595.1	322294	343388	511286	417009	384804	421295	45717.2	70645.5	50919.2	252712	83192.7	65804.6	155143	229200	167152	44673.2
370.5	84014.2	321239	344927	507892	414631	384855	418458	45139.4	69107.9	50373.3	251438	81967.3	64489.7	154283	228058	166739	44563
371.5	83437.3	319998	346069	504524	412233	384932	415479	44586.1	67688.8	49731.7	250181	80792.7	63322.3	153441	226887	166278	44439.6
372.5	82860.3	318579	346809	501174	409848	385022	412375	44052.8	66375.9	48986.7	248931	79664.8	62288	152620	225685	165771	44304.3
373.5	82283.3	316989	347146	497834	407499	385111	409166	43536.7	65162.2	48140	247676	78579.2	61373.7	151826	224452	165222	44157.6
374.5	81704.7	315242	347087	494498	405202	385184	405866	43033.9	64048.8	47199.2	246406	77532.4	60570.9	151061	223188	164632	43999.8
375.5	81123.8	313351	346643	491162	402966	385229	402493	42541.1	63037.8	46178.3	245113	76521.1	59872	150328	221897	164001	43831.2
376.5	80540.8	311329	345831	487822	400793	385232	399059	42056.1	62132.6	45093.3	243786	75542.5	59272	149630	220580	163329	43651.6
377.5	79955.1	309193	344669	484477	398676	385179	395575	41576.1	61336.4	43964.2	242417	74596.1	58766.9	148965	219239	162616	43460.9
378.5	79368.2	306961	343179	481125	396601	385057	392052	41097.8	60652.6	42810.8	240997	73680.6	58353.1	148334	217876	161859	43258.7
379.5	78780.8	304647	341383	477769	394545	384853	388500	40620	60080	41654.2	239519	72795.5	58027.4	147735	216494	161058	43044.6
380.5	78193.4	302269	339302	474413	392482	384555	384924	40139.4	59617.5	40514.2	237979	71941.4	57787.4	147166	215092	160211	42818.1
381.5	77608.2	299842	336957	471062	390381	384150	381330	39655.6	59259.7	39408.3	236370	71119.4	57629.1	146623	213671	159316	42578.9
382.5	77026.3	297379	334369	467722	388204	383627	377721	39166.1	58999.5	38352.5	234687	70331.3	57548	146101	212231	158371	42326.5
383.5	76449.9	294893	331554	464402	385914	382976	374101	38670.6	58829	37361.7	232930	69577.5	57538.9	145595	210771	157376	42060.5
384.5	75880.5	292393	328526	461113	383474	382187	370470	38167.2	58736.4	36445	231094	68860.3	57594.3	145101	209289	156328	41780.5
385.5	75320	289887	325299	457866	380846	381252	366830	37656.1	58710.7	35612.5	229179	68181.4	57708	144612	207783	155228	41486.4
386.5	74770.4	287380	321882	454671	377994	380164	363180	37137.2	58739.2	34868.3	227186	67542.5	57869.7	144123	206251	154075	41178.2
387.5	74233.4	284873	318283	451543	374888	378919	359519	36609.4	58808.2	34217.5	225115	66944.8	58069.7	143629	204689	152868	40855.8
388.5	73711.2	282367	314510	448494	371503	377512	355845	36073.3	58905.8	33660	222969	66389.3	58296.6	143122	203097	151611	40519.6
389.5	73206	279858	310567	445537	367819	375943	352157	35530	59019.2	33196.7	220751	65877.2	58538.3	142599	201471	150303	40170.2
390.5	72718.9	277343	306461	442684	363827	374211	348453	34980	59137.5	32824.2	218466	65409	58781.1	142054	199811	148949	39808.4
391.5	72251	274814	302197	439947	359521	372319	344731	34423.3	59249.3	32540	216117	64984.8	59011.4	141483	198114	147553	39435.1
392.5	71804.9	272264	297781	437334	354907	370269	340990	33862.2	59345.8	32340	213711	64605.1	59214.9	140883	196380	146118	39051.8
393.5	71380.3	269684	293221	434856	349996	368069	337228	33297.8	59419.2	32219.2	211255	64268.7	59376.6	140250	194609	144652	38659.9
394.5	70979.2	267065	288524	432519	344809	365726	333445	32731.1	59461.9	32172.5	208754	63975.8	59483.4	139581	192802	143160	38261.2
395.5	70602.2	264397	283703	430328	339371	363247	329639	32164.4	59469.6	32194.2	206215	63723.9	59520	138876	190961	141650	37857.5
396.5	70248.8	261673	278768	428284	333715	360645	325811	31599.4	59438.4	32279.2	203647	63513.2	59475.4	138133	189088	140129	37450.9
397.5	69920	258884	273732	426390	327876	357931	321963	31037.2	59363.8	32422.5	201057	63340.8	59337.1	137350	187186	138604	37043.5
398.5	69614.8	256026	268612	424642	321893	355116	318097	30481.1	59245.5	32620	198453	63205.6	59095.4	136529	185259	137084	36637.3
399.5	69332.6	253093	263423	423034	315806	352216	314214	29931.7	59081.6	32866.7	195842	63104.8	58742.3	135669	183311	135576	36234.2
400.5	69073.4	250084	258182	421563	309655	349243	310318	29392.2	58871.8	33159.2	193233	63036.1	58272.6	134772	181347	134086	35836
401.5	68834.5	246999	252907	420217	303478	346213	306413	28863.9	58617	33493.3	190634	62997.7	57682.9	133838	179371	132621	35444.6
402.5	68615.3	243841	247618	418986	297312	343141	302505	28349.4	58317.8	33867.5	188053	62987.6	56972.6	132868	177388	131187	35061.2
403.5	68413.7	240614	242333	417856	291187	340039	298598	27851.1	57975.3	34279.2	185495	63001.7	56143.4	131865	175404	129787	34687.1
404.5	68226.3	237326	237072	416814	285132	336923	294700	27370	57591.8	34725.8	182970	63039.4	55200	130829	173423	128426	34323.3
405.5	68052.1	233986	231852	415845	279171	333807	290818	26908.9	57169.3	35206.7	180482	63096.9	54149.1	129763	171450	127105	33970.3
406.5	67886.6	230605	226692	414930	273319	330702	286959	26469.4	56709	35720.8	178040	63173	53000.6	128669	169491	125827	33628.6
407.5	67727.1	227195	221609	414053	267592	327621	283130	26053.3	56213.7	36268.3	175649	63264.8	51765.1	127548	167549	124591	33298.3
408.5	67570.4	223771	216620	413197	261996	324576	279340	25662.2	55686	36849.2	173314	63370.1	50455.4	126402	165629	123397	32979.2
409.5	67412.6	220346	211739	412342	256537	321574	275597	25298.3	55127.7	37463.3	171041	63487.9	49085.7	125235	163735	122244	32671
410.5	67249.3	216934	206980	411471	251213	318627	271909	24962.8	54541.4	38111.7	168834	63615.8	47669.7	124046	161869	121129	32373
411.5	67076.7	213553	202354	410567	246024	315741	268285	24657.2	53929.9	38795	166696	63752.1	46222.9	122839	160035	120050	32084.6
412.5	66890.4	210214	197873	409611	240964	312922	264733	24383.3	53294.8	39515	164632	63895.2	44760	121616	158236	119003	31804.9
413.5	66686.6	206932	193546	408589	236028	310175	261260	24142.2	52638.9	40270.8	162645	64044.5	43294.9	120378	156474	117985	31532.9
414.5	66460.3	203721	189378	407483	231207	307504	257874	23934.4	51964.9	41065.8	160735	64198.9	41840.6	119128	154750	116993	31267.6
415.5	66208.2	200589	185377	406282	226496	304912	254582	23762.2	51274	41900	158907	64356.1	40409.7	117868	153066	116021	31008
416.5	65924.9	197548	181545	404969	221886	302400	251390	23626.1	50569.3	42774.2	157159	64516.1	39013.7	116599	151423	115067	30753
417.5	65607.1	194605	177885	403534	217373	299968	248305	23527.8	49852.6	43690.8	155493	64678.3	37662.3	115326	149822	114126	30501.3
418.5	65251	191766	174398	401967	212950	297617	245331	23467.2	49125.5	44648.3	153907	64841.1	36363.4	114049	148263	113194	30252.3
419.5	64852.6	189035	171084	400258	208614	295344	242474	23446.1	48390.7	45650	152401	65004.5	35126.3	112771	146747	112268	30004.8
420.5	64408.8	186414	167941	398400	204363	293147	239739	23465.6	47649.9	46693.3	150973	65166.8	33956.6	111495	145272	111344	29758
421.5	63916.2	183903	164966	396386	200196	291024	237127	23526.1	46904.7	47780	149619	65328.5	32861.7	110224	143840	110420	29511
422.5	63373.2	181500	162157	394213	196113	288973	234642	23628.3	46156.7	48910	148337	65488.5	31847.4	108959	142450	109493	29263.1
423.5	62775.9	179202	159507	391879	192116	286989	232286	23773.9	45408.2	50080.8	147122	65645.6	30920	107705	141101	108560	29013.8
424.5	62124.4	177003	157013	389381	188208	285068	230062	23962.8	44660.3	51292.5	145969	65800	30085.7	106462	139792	107619	28762.4
425.5	61415.9	174896	154669	386723	184392	283207	227970	24195.6	43915.1	52543.3	144873	65950.4	29352	105235	138524	106669	28508.5
426.5	60649.9	172875	152470	383906	180673	281402	226010	24473.3	43173.7	53830.8	143826	66096.9	28726.9	104027	137296	105709	28251.8
427.5	59826.3	170931	150408	380934	177057	279649	224183	24795	42438.4	55153.3	142822	66238.3	28218.9	102840	136107	104736	27992
428.5	58945.2	169053	148479	377816	173547	277945	222488	25161.7	41709	56508.3	141854	66375.2	27836.6	101677	134957	103752	27728.9
429.5	58007.1	167234	146676	374559	170151	276287	220923	25571.1	40988.5	57892.5	140911	66505.9	27590.3	100541	133845	102755	27462.5
430.5	57013.2	165463	144992	371172	166873	274671	219487	26023.3	40276.7	59302.5	139988	66631.5	27490.3	99433.7	132773	101746	27192.9
431.5	55964.9	163731	143422	367668	163718	273094	218178	26515	39575.9	60734.2	139074	66751.5	27546.3	98360	131738	100726	26920.2
432.5	54864.7	162029	141959	364058	160692	271557	216992	27044.4	38886.6	62183.3	138160	66866.5	27766.3	97321.1	130741	99695.8	26644.8
433.5	53714.5	160349	140598	360359	157800	270055	215926	27606.7	38209.9	63645	137237	66977.5	28157.7	96320	129783	98657.2	26367.2
434.5	52517.8	158684	139334	356583	155044	268589	214976	28197.8	37546.3	65113.3	136295	67084.5	28724	95358.3	128861	97612.6	26088.1
435.5	51277.3	157028	138162	352749	152429	267157	214138	28811.7	36897.5	66582.5	135326	67189.3	29465.1	94439.4	127975	96565.2	25808.1
436.5	49996.7	155376	137076	348874	149957	265759	213406	29441.1	36263.6	68045	134322	67294.1	30374.9	93564.6	127125	95518.9	25528.5
437.5	48680	153722	136073	344973	147630	264395	212774	30077.8	35646	69491.7	133272	67401.1	31441.7	92735.4	126308	94478.2	25250.4
438.5	47331	152066	135148	341067	145448	263066	212235	30712.8	35044.4	70913.3	132170	67513.2	32645.7	91954.3	125522	93448.6	24975.2
439.5	45954	150404	134298	337172	143413	261771	211783	31336.1	34459.2	72299.2	131009	67633.2	33960	91222.3	124765	92435.9	24704.5
440.5	44553.4	148737	133519	333307	141524	260510	211409	31937.2	33891.5	73637.5	129782	67766.2	35346.9	90540	124033	91446.6	24440.1
441.5	43134.2	147065	132809	329488	139778	259285	211106	32505.6	33341.4	74914.2	128483	67916.1	36763.4	89909.7	123321	90487.5	24183.8
442.5	41700.8	145388	132165	325733	138174	258095	210863	33030	32808.2	76116.7	127108	68087.9	38156.6	89330.9	122626	89565.5	23937.4
443.5	40257	143708	131586	322056	136709	256939	210672	33499.4	32292.6	77230	125654	68287.9	39470.3	88804.6	121940	88687.3	23702.7
444.5	38807.7	142028	131069	318473	135378	255818	210522	33904.4	31794.5	78242.5	124118	68521.1	40643.4	88331.4	121261	87859.3	23481.4
445.5	37357.8	140348	130613	314996	134177	254730	210403	34236.1	31312.9	79140	122499	68794.9	41614.9	87912	120581	87086.8	23274.9
446.5	35911.2	138671	130218	311638	133099	253672	210304	34486.7	30848.2	79914.2	120797	69116.1	42326.9	87545.7	119896	86374.4	23084.5
447.5	34471.8	136999	129884	308408	132139	252642	210212	34650.6	30398.9	80557.5	119012	69490.7	42729.1	87232.6	119202	85725.5	22911.1
448.5	33043.8	135333	129610	305316	131289	251634	210119	34723.9	29965.5	81066.7	117149	69926.2	42780	86972.6	118495	85141.8	22755.1
449.5	31631.2	133674	129397	302367	130542	250646	210010	34705.6	29546.8	81441.7	115209	70429.3	42452	86765.7	117773	84624	22616.7
450.5	30237.3	132023	129246	299566	129889	249671	209875	34595.6	29141.4	81688.3	113198	71006.2	41733.7	86611.4	117034	84171.1	22495.7
451.5	28865.8	130378	129157	296918	129322	248701	209704	34397.2	28748.5	81817.5	111121	71664.2	40629.7	86508.6	116281	83780.8	22391.4
452.5	27518.9	128740	129134	294423	128831	247729	209483	34115	28367.1	81842.5	108985	72406.8	39161.7	86457.7	115514	83449.4	22302.8
453.5	26200	127107	129177	292082	128407	246746	209204	33756.7	27996.2	81782.5	106798	73240	37367.4	86458.3	114737	83171.3	22228.5
454.5	24911.2	125476	129290	289891	128040	245742	208855	33328.9	27634	81657.5	104569	74166.2	35297.1	86508.6	113955	82940.6	22166.8
455.5	23654.8	123845	129475	287849	127722	244706	208426	32842.8	27280	81490	102305	75188.2	33012	86609.1	113172	82749.6	22115.8
456.5	22432.9	122212	129736	285950	127441	243628	207910	32307.2	26931.5	81304.2	100018	76305.9	30578.9	86758.3	112394	82590.1	22073.1
457.5	21247.1	120573	130075	284189	127191	242496	207297	31733.3	26588.5	81122.5	97717.7	77518.9	28066.9	86956	111627	82453.3	22036.6
458.5	20098.6	118926	130498	282558	126960	241298	206579	31131.7	26249.3	80965.8	95413.7	78824.2	25543.4	87201.7	110875	82329.9	22003.6
459.5	18988.5	117268	131008	281049	126741	240023	205751	30512.8	25912.3	80852.5	93118.9	80216.9	23070.3	87494.9	110143	82211.3	21971.9
460.5	17917.3	115598	131611	279654	126527	238659	204806	29885.6	25576.4	80799.2	90842.3	81689.6	20700	87834.3	109436	82089.4	21939.3
461.5	16886.6	113913	132312	278363	126309	237196	203739	29258.3	25240.5	80818.3	88596.6	83234.9	18477.7	88219.4	108755	81956.7	21903.8
462.5	15895.9	112212	133115	277167	126082	235623	202545	28639.4	24903.6	80920	86392	84841.1	16436.6	88650.3	108102	81806.6	21863.7
463.5	14945.8	110496	134027	276054	125839	233931	201223	28034.4	24564.9	81108.3	84240	86495.8	14600.6	89125.7	107478	81634.4	21817.7
464.5	14036.2	108764	135054	275016	125578	232112	199768	27448.3	24224.1	81389.2	82150.9	88183.7	12982.9	89645.1	106882	81436.1	21764.7
465.5	13166.6	107019	136202	274040	125293	230160	198181	26885	23881.1	81762.5	80134.9	89888.5	11591.4	90208.6	106315	81208.9	21704
466.5	12336.4	105263	137476	273116	124982	228069	196459	26346.1	23534.8	82227.5	78201.1	91593.2	10426.3	90814.9	105775	80951.6	21635.2
467.5	11546.3	103499	138884	272234	124643	225837	194603	25834.4	23186.3	82782.5	76360.6	93277.7	9486.29	91464	105260	80662.8	21558.1
468.5	10794	101734	140432	271383	124274	223462	192616	25349.4	22836.2	83421.7	74620	94921.7	8765.14	92155.4	104769	80343.4	21472.7
469.5	10080	99970.6	142124	270552	123876	220943	190497	24891.7	22484.4	84141.7	72988.6	96505.4	8258.86	92889.1	104300	79993.4	21379.1
470.5	9402.74	98216.7	143967	269733	123448	218283	188251	24459.4	22133.2	84935.8	71473.1	98007.3	7962.86	93664	103853	79614.3	21277.8
471.5	8761.64	96478.9	145965	268915	122992	215486	185881	24051.7	21783.6	85796.7	70080	99406.2	7874.29	94480.6	103425	79207.4	21169.1
472.5	8155.07	94764.4	148122	268089	122508	212558	183391	23667.2	21437.8	86717.5	68816	100683	7991.43	95337.7	103017	78774.5	21053.4
473.5	7582.47	93082.2	150441	267246	121999	209506	180788	23303.9	21097.5	87688.3	67684.6	101817	8314.86	96236	102628	78317.6	20931.3
474.5	7042.74	91440	152922	266378	121466	206338	178078	22960	20766	88701.7	66690.9	102791	8845.71	97175.4	102257	77838.8	20803.3
475.5	6534.25	89847.2	155565	265477	120911	203066	175269	22633.9	20446	89745.8	65837.1	103590	9585.71	98154.9	101904	77341	20670.2
476.5	6056.44	88311.7	158367	264534	120337	199701	172369	22323.3	20139.7	90810.8	65126.3	104199	10536	99176	101571	76826.9	20532.9
477.5	5607.12	86843.3	161324	263544	119744	196253	169387	22026.7	19852.1	91885.8	64560	104607	11696	100237	101255	76299.9	20392
478.5	5185.75	85449.4	164427	262499	119136	192738	166334	21742.8	19585.2	92958.3	64137.7	104806	13061.1	101340	100957	75763.8	20248.7
479.5	4791.23	84138.9	167664	261394	118511	189169	163220	21470.6	19344.1	94015.8	63859.4	104790	14624	102483	100677	75222.4	20104
480.5	4421.37	82918.9	171024	260222	117873	185560	160057	21208.3	19132.6	95045.8	63723.4	104557	16369.7	103669	100413	74680.5	19959.2
481.5	4076.16	81797.2	174488	258978	117221	181925	156857	20955	18954	96035.8	63726.9	104108	18278.9	104896	100164	74142.8	19815.5
482.5	3753.97	80779.4	178034	257658	116555	178278	153634	20710	18813.2	96974.2	63867.4	103447	20322.9	106165	99928.1	73614.1	19674.2
483.5	3453.15	79871.1	181640	256256	115874	174633	150399	20472.2	18714	97846.7	64138.9	102582	22468	107477	99701.9	73099	19536.5
484.5	3173.15	79077.2	185277	254771	115179	171004	147166	20241.1	18660.3	98642.5	64537.1	101523	24670.3	108832	99482.4	72602.3	19403.8
485.5	2912.88	78400.6	188914	253197	114466	167403	143948	20016.1	18655.9	99350.8	65055.4	100283	26880.6	110230	99265.2	72127.4	19276.9
486.5	2670.68	77843.9	192517	251532	113734	163843	140758	19796.7	18704.7	99960	65686.3	98877.7	29044	111671	99045.6	71677.3	19156.6
487.5	2446.03	77408.3	196051	249774	112981	160334	137608	19582.8	18809.9	100460	66421.7	97325.1	31101.1	113155	98818.4	71253.8	19043.4
488.5	2237.81	77092.8	199476	247921	112204	156888	134510	19372.8	18973.7	100842	67252	95644.5	32990.9	114682	98577.7	70857.4	18937.4
489.5	2044.93	76895.6	202754	245972	111399	153513	131475	19167.8	19199.5	101099	68168	93858	34653.7	116249	98317.8	70486.7	18838.4
490.5	1866.85	76812.8	205844	243926	110565	150217	128514	18966.1	19488.2	101225	69157.7	91986.5	36033.1	117856	98032.8	70139.4	18745.5
491.5	1701.92	76840	208708	241783	109697	147009	125635	18768.3	19841.6	101212	70211.4	90052.4	37080.6	119500	97717.3	69811.6	18657.9
492.5	1549.59	76970	211306	239543	108792	143894	122848	18573.9	20260.3	101060	71315.4	88078.3	37754.3	121177	97365.9	69498.7	18574.3
493.5	1409.32	77193.9	213603	237207	107846	140878	120160	18382.2	20743	100763	72458.9	86086.2	38027.4	122882	96974.3	69194.5	18493
494.5	1280.55	77502.2	215565	234777	106857	137963	117575	18193.3	21289.3	100322	73628	84096.9	37884	124610	96538.9	68893.2	18412.5
495.5	1161.64	77882.2	217163	232254	105820	135155	115100	18007.2	21895.9	99737.5	74809.7	82129.6	37324	126353	96056.6	68588.2	18331
496.5	1052.6	78321.7	218372	229642	104734	132454	112737	17823.3	22560	99008.3	75991.4	80202.8	36361.7	128101	95525.8	68273.1	18246.8
497.5	952.877	78804.4	219172	226944	103596	129862	110489	17642.2	23276.2	98140	77159.4	78332.4	35025.1	129842	94945.5	67942.1	18158.3
498.5	861.37	79316.1	219550	224162	102403	127379	108357	17463.3	24038.9	97135	78301.1	76532.4	33356	131565	94315.7	67589	18063.9
499.5	778.082	79838.3	219498	221302	101153	125005	106340	17287.2	24840.5	95999.2	79404	74814.6	31404.6	133252	93637	67208.9	17962.3
500.5	701.37	80355	219014	218369	99846.7	122738	104438	17113.9	25674	94737.5	80455.4	73188.7	29229.1	134887	92910.6	66796.8	17852.2
501.5	631.781	80847.8	218104	215367	98481.7	120577	102650	16944.4	26528.8	93358.3	81444.6	71661.4	26893.7	136450	92138.6	66348.3	17732.3
502.5	568.219	81299.4	216777	212302	97058.3	118520	100972	16778.9	27394.5	91868.3	82360.6	70237.7	24461.7	137921	91322.8	65859.9	17601.8
503.5	510.685	81693.9	215050	209181	95576.7	116563	99400	16618.3	28259.7	90277.5	83193.7	68919.4	21996.6	139275	90465.3	65328.1	17459.7
504.5	458.63	82015	212944	206009	94037.8	114703	97931.3	16463.9	29112.3	88592.5	83934.9	67707	19556	140490	89568.3	64750.4	17305.3
505.5	410.959	82248.9	210487	202796	92443.3	112936	96560.6	16317.2	29938.6	86824.2	84577.1	66599.4	17191.4	141542	88633.7	64125.1	17138.1
506.5	368.219	82384.4	207707	199546	90794.4	111258	95283.4	16178.3	30726.6	84981.7	85113.7	65592.7	14946.3	142405	87663.2	63450.8	16957.9
507.5	329.863	82412.2	204636	196267	89095	109664	94094.1	16050.6	31462.5	83074.2	85540	64681.7	12853.1	143056	86658.3	62727.1	16764.5
508.5	294.795	82325.6	201309	192968	87346.7	108150	92987.6	15934.4	32132.1	81112.5	85852	63861.4	10937.1	143473	85620.3	61954.8	16558.1
509.5	263.562	82122.2	197763	189656	85553.9	106711	91957.7	15832.8	32723.8	79105	86047.4	63123.4	9212.57	143633	84550.4	61134.8	16339
510.5	235.616	81801.7	194031	186339	83720.6	105342	91000	15747.2	33225.2	77061.7	86125.7	62461.4	7685.71	143521	83449.9	60269.6	16107.7
511.5	210.411	81367.2	190150	183025	81850.6	104037	90108.2	15679.4	33625.2	74990.8	86087.4	61865.9	6354.86	143122	82319.6	59362.1	15865.2
512.5	187.945	80826.1	186152	179721	79948.9	102791	89276.6	15632.2	33914	72901.7	85933.7	61329.6	5213.71	142426	81161.1	58415.8	15612.3
513.5	167.671	80187.2	182069	176435	78020.6	101599	88500.3	15607.2	34084.4	70802.5	85668	60842.8	4249.14	141428	79975.8	57434.7	15350.1
514.5	150.137	79463.3	177929	173175	76070.6	100457	87774.6	15606.1	34129.3	68700	85294.3	60398.3	3446.29	140127	78765.7	56423.8	15079.9
515.5	134.247	78667.8	173758	169948	74105	99357.2	87093.5	15630	34044.9	66601.7	84817.7	59987	2786.86	138529	77533	55388.4	14803.2
516.5	120.548	77817.2	169579	166761	72128.9	98296.1	86453.5	15681.1	33829	64513.3	84244.6	59602.3	2253.71	136645	76280.4	54333.6	14521.3
517.5	108.493	76926.7	165411	163621	70148.3	97268.3	85849.6	15758.9	33482.2	62441.7	83581.1	59236.6	1828.57	134490	75010.8	53265.3	14235.7
518.5	97.5342	76013.3	161267	160533	68168.9	96268.9	85277.2	15864.4	33006	60391.7	82835.4	58883.4	1494.29	132086	73727.6	52189.2	13948.1
519.5	88.2192	75093.3	157162	157503	66196.7	95292.8	84733.5	15997.2	32406	58367.5	82016	58536.9	1234.86	129456	72434.6	51110.9	13660
520.5	80	74180	153103	154538	64237.2	94336.7	84214.1	16155.6	31688.2	56373.3	81130.3	58192.1	1036	126631	71135.4	50036.6	13372.9
521.5	72.8767	73287.2	149097	151642	62296.1	93394.4	83716.1	16338.3	30860.8	54411.7	80187.4	57845.1	886.286	123641	69834	48971.5	13088.2
522.5	66.8493	72425	145148	148818	60379.4	92463.9	83236.1	16542.8	29934.8	52486.7	79195.4	57490.7	774.857	120518	68534.3	47920.8	12807.4
523.5	61.3699	71601.7	141257	146072	58492.8	91540	82771.3	16765.6	28920.5	50599.2	78164	57126.8	693.143	117298	67240.2	46889.4	12531.7
524.5	56.9863	70821.1	137424	143405	56640.6	90619.4	82320	17003.3	27831.8	48751.7	77100.6	56749.9	633.714	114014	65955.2	45881.6	12262.4
525.5	53.1507	70087.2	133648	140821	54828.3	89699.4	81879.4	17251.1	26681.6	46945.8	76013.1	56358.9	591.429	110698	64682.6	44901	12000.3
526.5	49.863	69398.9	129928	138321	53061.1	88776.7	81447.3	17504.4	25483.8	45182.5	74909.1	55952.1	562.286	107381	63425.6	43950.8	11746.3
527.5	47.1233	68753.3	126262	135907	51342.8	87848.3	81022.5	17757.8	24252.1	43461.7	73796.6	55527.9	541.714	104090	62186.4	43033.3	11501.1
528.5	44.9315	68145.6	122647	133579	49677.8	86913.3	80603.4	18005.6	23001.1	41785	72681.1	55086.2	527.429	100850	60967.7	42150.5	11265.2
529.5	43.2877	67569.4	119083	131338	48070.6	85968.3	80188.7	18241.7	21744.1	40151.7	71568.6	54625.9	518.286	97681.7	59771	41303.3	11038.8
530.5	41.6438	67016.7	115569	129183	46523.3	85012.8	79776.9	18460	20493.7	38561.7	70464	54148.2	512	94603.4	58597.6	40492.3	10822
531.5	40.5479	66478.9	112106	127112	45040	84045	79367.3	18655.6	19261.9	37015.8	69371.4	53651.8	508	91628	57448.8	39717.4	10614.9
532.5	39.4521	65947.2	108695	125126	43622.2	83063.9	78960	18822.2	18059.2	35512.5	68294.9	53138	505.143	88766.3	56325.1	38978.4	10417.4
533.5	38.9041	65412.8	105339	123221	42272.2	82069.4	78553.2	18955	16894.8	34053.3	67236.6	52607.3	503.429	86025.7	55227.3	38274.2	10229.2
534.5	38.3562	64868.3	102042	121394	40991.1	81060.6	78147	19049.4	15777	32635.8	66199.4	52060.3	501.714	83409.1	54155.3	37603.9	10050.1
535.5	38.3562	64306.1	98808.9	119643	39778.9	80037.8	77741.4	19101.7	14712.9	31261.7	65184	51498	500.571	80918.9	53109.4	36965.9	9879.55
536.5	37.8082	63720.6	95646.1	117964	38636.1	79001.7	77335.8	19108.3	13707.4	29928.3	64190.9	50921.1	498.857	78555.4	52089.5	36359.2	9717.4
537.5	37.8082	63106.7	92560.6	116354	37561.1	77952.2	76930.1	19067.2	12764.4	28637.5	63220.6	50330.7	497.714	76316.6	51095.5	35781.8	9563.1
538.5	37.8082	62461.7	89558.9	114809	36552.2	76890	76525.1	18977.2	11886	27387.5	62272.6	49727.9	495.429	74199.4	50127.2	35232.5	9416.29
539.5	38.3562	61783.9	86649.4	113323	35607.2	75816.7	76120	18836.7	11074	26179.2	61345.1	49113.2	493.714	72201.1	49184.4	34709.5	9276.5
540.5	38.3562	61073.3	83840	111893	34722.2	74732.8	75715.5	18646.7	10328.2	25010.8	60437.7	48488.5	490.857	70318.3	48266.9	34211.5	9143.41
541.5	38.9041	60331.1	81137.2	110512	33893.9	73639.4	75311.5	18408.3	9648.22	23882.5	59547.4	47854.1	488	68546.3	47374.2	33736.6	9016.49
542.5	38.9041	59560	78548.3	109177	33117.2	72538.9	74908.2	18122.8	9031.23	22795	58673.1	47210.7	484.571	66881.7	46506.3	33283.7	8895.45
543.5	39.4521	58763.9	76079.4	107883	32386.7	71431.7	74505.9	17792.2	8476.16	21746.7	57811.4	46560	480.571	65321.1	45662.7	32851.3	8779.88
544.5	40	57947.2	73734.4	106623	31697.8	70320	74105.4	17421.1	7979.18	20738.3	56960.6	45902.5	476.571	63860	44843.3	32437.6	8669.31
545.5	40	57115.6	71518.3	105393	31044.4	69205	73705.9	17011.7	7536.99	19769.2	56117.7	45240	472	62495.4	44047.5	32041.5	8563.46
546.5	40.5479	56275.6	69431.7	104187	30421.1	68088.9	73308.7	16568.9	7146.3	18839.2	55280.6	44571.8	466.857	61224	43275.1	31661.4	8461.88
547.5	41.0959	55432.2	67476.7	103001	29823.3	66972.8	72913.2	16097.2	6802.19	17947.5	54445.7	43900.3	461.143	60041.1	42525.4	31295.9	8364.19
548.5	41.6438	54593.3	65651.7	101829	29245.6	65858.9	72520	15600.6	6500.82	17094.2	53610.9	43225.9	454.857	58944.6	41798	30943.8	8270.08
549.5	41.6438	53764.4	63954.4	100668	28683.9	64748.3	72129.6	15083.9	6238.36	16279.2	52773.7	42548.7	448.571	57929.7	41092.3	30603.5	8179.13
550.5	42.1918	52952.8	62381.7	99511.1	28135	63642.8	71741.4	14551.7	6010.96	15500.8	51932.6	41870.4	441.714	56991.4	40407.6	30273.6	8090.96
551.5	42.7397	52163.9	60927.8	98355	27597.2	62544.4	71356.1	14008.9	5814.25	14760	51085.1	41191.5	434.286	56126.9	39743.4	29952.9	8005.24
552.5	43.2877	51403.3	59587.8	97196.1	27068.9	61453.3	70973	13460	5644.93	14055	50229.1	40513.2	426.857	55329.7	39098.9	29639.9	7921.59
553.5	43.8356	50676.7	58353.9	96030.6	26550.6	60372.8	70593.2	12908.9	5499.73	13385.8	49364	39834.9	418.857	54596	38473.6	29333.6	7839.73
554.5	43.8356	49987.2	57218.3	94854.4	26042.8	59302.2	70216.3	12360	5374.79	12752.5	48488	39158.9	410.286	53918.9	37866.3	29032.5	7759.26
555.5	44.3836	49339.4	56173.3	93665	25547.2	58244.4	69842.3	11817.2	5267.4	12152.5	47600.6	38485.1	401.714	53293.7	37276.7	28735.6	7679.92
556.5	44.9315	48735.6	55210	92460	25067.8	57199.4	69471	11283.3	5175.34	11586.7	46701.1	37814.6	392.571	52713.7	36704	28441.8	7601.38
557.5	44.9315	48178.9	54320.6	91236.7	24607.2	56169.4	69102.5	10761.1	5095.34	11052.5	45789.1	37148.2	383.429	52172.6	36147.3	28150.2	7523.45
558.5	45.4795	47670	53496.1	89993.3	24170.6	55154.4	68736.3	10253.9	5026.3	10550.8	44865.1	36486.8	373.714	51665.1	35606.3	27859.5	7445.77
559.5	45.4795	47210	52728.9	88728.9	23761.7	54156.1	68372.4	9763.33	4964.93	10079.2	43929.1	35831.5	364	51184.6	35080	27569.4	7368.24
560.5	46.0274	46799.4	52011.1	87441.7	23385	53175.6	68011.3	9291.67	4911.23	9637.5	42981.7	35182.5	354.286	50725.1	34568.2	27278.8	7290.58
561.5	46.0274	46438.3	51336.1	86132.2	23045.6	52213.3	67651.8	8840.56	4862.47	9224.17	42024	34542	344	50280.6	34070.1	26987.6	7212.74
562.5	46.5753	46125	50696.7	84799.4	22746.7	51270	67294.6	8411.11	4817.53	8838.33	41057.1	33910.4	333.714	49846.3	33585.3	26695	7134.53
563.5	46.5753	45859.4	50087.8	83444.4	22492.8	50347.2	66939.2	8004.44	4775.89	8479.17	40082.9	33289.6	323.429	49417.1	33113.6	26400.9	7055.95
564.5	47.1233	45639.4	49503.3	82067.2	22286.1	49444.4	66585.9	7620.56	4736.44	8145.83	39101.7	32680	313.143	48987.4	32654.2	26105.1	6976.88
565.5	47.1233	45463.3	48939.4	80670	22130	48563.9	66233.2	7260.56	4698.63	7835.83	38116	32083.9	302.286	48553.7	32207	25807.8	6897.42
566.5	47.1233	45329.4	48392.2	79253.3	22025	47705	65882.8	6924.44	4660.82	7549.17	37127.4	31502.5	292	48112	31771.7	25509.1	6817.6
567.5	47.6712	45235	47857.2	77819.4	21972.2	46868.9	65533	6612.22	4623.56	7284.17	36137.7	30938	281.714	47659.4	31347.9	25209.2	6737.44
568.5	47.6712	45178.9	47332.2	76371.1	21972.2	46056.1	65184.8	6323.89	4585.75	7039.17	35149.1	30391	270.857	47193.1	30935.4	24908.9	6657.2
569.5	47.6712	45157.8	46813.3	74910	22024.4	45267.2	64837.2	6059.44	4547.4	6815	34162.9	29863.7	260.571	46710.3	30534.1	24608.3	6576.84
570.5	47.6712	45169.4	46299.4	73440	22127.8	44502.8	64490.7	5817.78	4508.49	6608.33	33181.7	29358.3	250.286	46209.7	30143.7	24308.4	6496.7
571.5	47.6712	45212.2	45787.8	71963.9	22280	43762.8	64144.8	5598.89	4467.95	6420	32208	28875.5	240	45689.7	29764.2	24009.9	6416.91
572.5	48.2192	45282.8	45275.6	70485	22480	43048.3	63799.4	5402.22	4426.3	6247.5	31242.3	28416.3	229.714	45149.7	29395.2	23713.4	6337.67
573.5	48.2192	45378.9	44762.2	69007.2	22725	42359.4	63454.6	5227.22	4383.01	6090	30286.9	27983.1	219.429	44589.7	29036.8	23420.1	6259.28
574.5	48.2192	45498.3	44244.4	67534.4	23012.8	41696.7	63110.4	5073.33	4338.63	5947.5	29344	27575.2	209.714	44008.6	28688.7	23130.5	6181.9
575.5	48.2192	45638.3	43722.2	66070	23340.6	41060	62766.2	4940	4292.05	5818.33	28415.4	27193.2	200	43407.4	28350.9	22845.8	6105.79
576.5	48.2192	45796.1	43192.2	64618.9	23706.1	40449.4	62422	4826.67	4244.38	5701.67	27502.3	26836.6	190.286	42786.9	28023	22566.5	6031.16
577.5	47.6712	45969.4	42653.9	63184.4	24105.6	39865.6	62077.7	4732.22	4194.52	5596.67	26605.7	26504.8	181.143	42147.4	27704.8	22293.8	5958.26
578.5	47.6712	46156.1	42106.1	61771.7	24536.7	39307.2	61732.4	4656.67	4143.56	5501.67	25727.4	26194.9	172	41490.3	27396	22028.2	5887.28
579.5	47.6712	46352.8	41546.7	60384.4	24996.7	38776.1	61385.9	4598.89	4090.96	5417.5	24868.6	25904.8	162.857	40817.7	27096.5	21770.4	5818.4
580.5	47.6712	46557.2	40974.4	59026.7	25482.2	38270.6	61037.2	4558.33	4036.71	5341.67	24030.3	25631	154.286	40129.7	26805.6	21521.1	5751.75
581.5	47.6712	46766.7	40388.9	57702.2	25991.1	37791.1	60686.2	4534.44	3980.82	5275	23213.1	25369	146.286	39429.7	26523	21280.6	5687.49
582.5	47.1233	46979.4	39788.9	56415	26520	37336.7	60331.8	4527.22	3923.29	5215.83	22417.7	25115.5	138.286	38718.9	26248.3	21049.7	5625.76
583.5	47.1233	47191.7	39173.9	53842.8	27066.7	36907.8	59972.4	4535	3864.66	5164.17	21645.1	24863.7	130.286	37998.9	25886	20687.8	5529.04
584.5	47.1233	47401.7	38542.8	52624.4	27627.8	36503.3	59607.9	4557.78	3804.38	5119.17	20895.4	24609	122.857	37272	25624	20477.7	5472.88
585.5	46.5753	47606.7	37895.6	51455	28200.6	36122.2	59235.5	4595	3743.01	5079.17	20169.7	24345.9	115.429	36540	25367.9	20277.4	5419.37
586.5	46.5753	47805	37232.2	50337.2	28782.2	35764.4	58854.6	4646.11	3680	5045	19466.9	24069.3	108.571	35806.3	25117.5	20087	5368.47
587.5	46.0274	47994.4	36552.2	49272.2	29371.1	35428.9	58463.1	4710.56	3616.44	5015.83	18788.6	23773.5	101.714	35071.4	24871.9	19905.9	5320.08
588.5	46.0274	48172.2	35856.7	48261.7	29962.8	35114.4	58059.2	4787.22	3551.23	4991.67	18133.7	23455.2	95.4286	34338.9	24630.4	19733.8	5274.07
589.5	45.4795	48337.2	35144.4	47305.6	30556.1	34820	57640	4876.11	3485.48	4970.83	17502.3	23111	89.1429	33609.7	24392.4	19570	5230.29
590.5	45.4795	48487.2	34417.8	46404.4	31148.3	34545	57203.9	4976.11	3418.63	4953.33	16894.9	22738.6	83.4286	32886.3	24157.4	19413.9	5188.59
591.5	44.9315	48621.1	33676.1	45556.1	31736.1	34287.2	56747.6	5086.67	3351.23	4939.17	16310.3	22337.5	77.7143	32171.4	23924.5	19264.7	5148.71
592.5	44.3836	48737.2	32920.6	44760	32318.3	34046.1	56269.9	5207.22	3282.74	4928.33	15748.6	21907.6	72.5714	31465.7	23693.5	19121.7	5110.5
593.5	44.3836	48834.4	32152.2	44012.8	32892.2	33820.6	55766.8	5337.22	3213.7	4919.17	15209.7	21450.7	67.4286	30771.4	23463.8	18983.9	5073.66
594.5	43.8356	48912.2	31372.8	43311.1	33455.6	33608.3	55236.1	5475.56	3144.11	4912.5	14693.1	20970.1	62.8571	30090.3	23234.9	18850.3	5037.96
595.5	43.2877	48970	30582.2	42650.6	34007.2	33408.3	54675.5	5622.22	3073.97	4907.5	14198.3	20469.9	58.2857	29424	23006.5	18720.1	5003.16
596.5	43.2877	49006.7	29783.3	42026.7	34544.4	33218.9	54082.3	5775.56	3003.84	4905	13724	19953.8	53.7143	28774.3	22778.3	18592.1	4968.95
597.5	42.7397	49022.2	28977.2	41433.9	35067.2	33037.8	53454.6	5935	2933.15	4902.5	13270.9	19428.7	49.7143	28141.7	22549.8	18465.6	4935.14
598.5	42.1918	49016.7	28164.4	40865	35572.8	32865	52790.4	6100.56	2861.92	4901.67	12837.7	18898.6	46.2857	27527.4	22320.8	18339.3	4901.39
599.5	41.6438	48990	27348.3	40314.4	36061.1	32697.2	52087.3	6270.56	2790.68	4902.5	12423.4	18370.7	42.2857	26933.1	22091	18212.5	4867.49
600.5	41.0959	48942.2	26529.4	39774.4	36530.6	32533.3	51345.4	6443.89	2719.45	4903.33	12028	17849	39.4286	26360	21860	18084.1	4833.19
601.5	40.5479	48875	25710	39238.3	36981.7	32371.7	50562.8	6620.56	2648.22	4904.17	11650.9	17338.6	36	25807.4	21627.6	17953.7	4798.33
602.5	40.5479	48787.2	24892.2	38699.4	37412.8	32210	49739.7	6799.44	2576.99	4906.67	11290.9	16844.5	33.1429	25277.1	21393.6	17820	4762.6
603.5	40	48681.1	24077.2	38150.6	37824.4	32047.2	48877.2	6979.44	2505.75	4908.33	10948	16369.6	30.2857	24769.7	21157.8	17683.2	4726.04
604.5	39.4521	48557.2	23268.3	37585	38216.7	31881.7	47975.8	7160	2435.07	4910.83	10620.6	15916.1	28	24284.6	20919.9	17542.6	4688.44
605.5	38.9041	48416.1	22466.7	36997.2	38589.4	31711.1	47036.6	7339.44	2364.93	4912.5	10309.1	15485.6	25.7143	23822.9	20679.7	17397.9	4649.79
606.5	38.3562	48259.4	21673.9	36382.8	38943.3	31533.9	46063.1	7518.33	2294.79	4915	10012	15079.4	23.4286	23384	20437.3	17249.4	4610.11
607.5	37.8082	48087.2	20893.3	35736.7	39278.3	31348.9	45058	7694.44	2225.21	4916.67	9728.57	14696.9	21.1429	22968.6	20192.3	17097.3	4569.45
608.5	37.2603	47901.7	20126.1	35056.7	39595.6	31154.4	44025.4	7867.22	2156.16	4918.33	9458.29	14338	19.4286	22576.6	19945.1	16942	4527.95
609.5	36.7123	47703.3	19374.4	34340.6	39895.6	30948.3	42968.5	8036.67	2088.22	4919.17	9200.57	14000.6	17.7143	22206.9	19695.5	16784.1	4485.73
610.5	36.1644	47493.3	18640.6	33587.8	40178.9	30730	41893.5	8201.11	2020.27	4920	8955.43	13683.9	16	21859.4	19444	16624.4	4443.06
611.5	35.6164	47272.8	17926.7	32799.4	40446.1	30497.8	40805.1	8360	1953.42	4920.83	8720.57	13385.4	14.8571	21534.9	19191	16463.8	4400.13
612.5	35.0685	47042.2	17233.3	31977.2	40698.9	30250.6	39709.3	8512.78	1887.67	4920.83	8497.14	13103.7	13.1429	21231.4	18936.7	16303.4	4357.26
613.5	34.5205	46802.2	16563.9	31123.3	40937.2	29987.2	38611.8	8658.33	1822.47	4920	8282.86	12836.6	12	20949.7	18681.6	16144	4314.67
614.5	33.9726	46554.4	15918.9	30242.8	41162.2	29706.7	37518.3	8796.67	1757.81	4919.17	8078.29	12582	10.8571	20688	18426.4	15986.9	4272.68
615.5	33.4247	46298.3	15300.6	29340.6	41374.4	29407.8	36436.1	8927.22	1694.79	4918.33	7882.29	12337.5	9.71429	20446.3	18171.9	15832.9	4231.51
616.5	32.8767	46035	14710	28421.7	41574.4	29090	35370.1	9048.89	1632.88	4916.67	7693.71	12102.5	9.14286	20223.4	17918.7	15682.9	4191.42
617.5	32.3288	45764.4	14148.9	27492.8	41762.8	28753.3	34326.2	9161.11	1571.51	4914.17	7513.14	11874.4	8	20018.9	17667.3	15537.8	4152.64
618.5	31.2329	45486.1	13617.8	26560.6	41939.4	28396.7	33309.9	9263.89	1511.78	4911.67	7339.43	11653	7.42857	19832	17418.6	15397.8	4115.24
619.5	30.6849	45201.1	13118.3	25631.1	42105	28020.6	32326.2	9357.22	1453.15	4908.33	7172.57	11436.6	6.28571	19661.1	17173.5	15263.7	4079.38
620.5	30.137	44907.8	12651.7	24711.7	42258.3	27623.9	31379.2	9440	1395.62	4905	7010.86	11224.2	5.71429	19506.3	16932.2	15135.1	4045.02
621.5	29.589	44606.7	12217.8	23808.3	42400.6	27207.8	30472.7	9511.67	1339.18	4901.67	6854.86	11015.2	5.14286	19365.7	16695.5	15012.3	4012.22
622.5	29.0411	44296.7	11817.8	22927.2	42530	26772.2	29609	9573.33	1284.38	4897.5	6703.43	10809.6	4.57143	19238.9	16463.8	14894.9	3980.83
623.5	28.4932	43977.2	11452.8	22073.3	42646.7	26317.2	28791	9624.44	1230.68	4894.17	6556.57	10606.2	4	19124.6	16237.7	14782.3	3950.73
624.5	27.9452	43647.8	11122.2	21251.7	42749.4	25843.9	28019.7	9663.89	1178.63	4890	6413.71	10405.1	4	19021.7	16017.1	14674	3921.79
625.5	27.3973	43307.2	10827.2	20466.1	42837.2	25352.8	27295.2	9692.78	1127.67	4885.83	6274.29	10206.2	3.42857	18929.1	15802.3	14569.1	3893.77
626.5	26.8493	42955	10568.3	19719.4	42908.9	24845.6	26617.5	9711.11	1078.36	4881.67	6137.71	10009.6	2.85714	18845.7	15593.5	14466.9	3866.44
627.5	26.3014	42589.4	10345	19013.9	42962.8	24322.8	25984.8	9718.33	1030.68	4877.5	6004.57	9814.65	2.85714	18770.3	15390.3	14366	3839.48
628.5	25.7534	42210.6	10157.8	18351.1	42996.7	23785.6	25395.5	9715	984.11	4874.17	5873.71	9621.97	2.28571	18701.7	15192.6	14265.7	3812.66
629.5	25.2055	41816.1	10007.2	17731.7	43010	23236.1	24846.8	9701.11	939.178	4870	5744.57	9431.55	2.28571	18638.9	15000	14164.8	3785.7
630.5	24.6575	41406.7	9893.89	17155.6	43000	22675	24335.8	9677.22	895.342	4866.67	5617.71	9243.38	1.71429	18580	14812.4	14062.4	3758.32
631.5	24.1096	40980	9817.22	16621.7	42965	22105	23858.6	9643.33	853.151	4864.17	5492.57	9056.9	1.71429	18524.6	14629.1	13957.2	3730.22
632.5	23.5616	40536.1	9777.78	16128.9	42903.9	21526.7	23410.1	9600	812.603	4861.67	5368.57	8873.24	1.71429	18471.4	14449.7	13848.6	3701.19
633.5	22.4658	40074.4	9776.11	15675.6	42813.3	20942.8	22987	9547.22	773.151	4860	5246.29	8692.39	1.14286	18418.3	14273.6	13735.5	3670.97
634.5	21.9178	39594.4	9812.78	15259.4	42692.8	20355.6	22584.2	9485.56	735.342	4859.17	5124.57	8513.8	1.14286	18365.1	14100.4	13617.2	3639.36
635.5	21.3699	39095.6	9888.33	14878.3	42540	19765.6	22196.1	9415.56	699.178	4859.17	5003.43	8338.03	1.14286	18309.7	13929.4	13492.9	3606.14
636.5	20.8219	38578.3	10002.8	14529.4	42353.9	19175.6	21818.6	9337.78	664.11	4859.17	4883.43	8165.07	1.14286	18250.9	13760.1	13362.3	3571.22
637.5	20.8219	38042.2	10157.8	14210	42133.3	18587.8	21447.3	9252.22	630.685	4860.83	4763.43	7994.93	0.571429	18188	13592.1	13224.7	3534.46
638.5	20.274	37487.2	10352.8	13917.8	41876.7	18003.3	21077.2	9158.89	598.356	4862.5	4644.57	7828.17	0.571429	18119.4	13424.8	13079.9	3495.75
639.5	19.726	36914.4	10589.4	13650	41584.4	17425	20704.8	9059.44	567.671	4865.83	4525.71	7664.79	0.571429	18044.6	13258.3	12927.8	3455.1
640.5	19.1781	36323.9	10868.3	13404.4	41255.6	16853.9	20326.2	8953.89	538.082	4870.83	4407.43	7504.23	0	17961.7	13092	12768.4	3412.49
641.5	18.6301	35717.2	11190.6	13178.3	40890.6	16292.2	19938	8842.22	509.589	4875.83	4289.71	7347.04	0	17869.7	12925.7	12601.9	3368.01
642.5	18.0822	35095	11556.7	12969.4	40489.4	15741.1	19538.6	8725.56	482.74	4882.5	4172	7192.68	0	17768	12759.4	12428.8	3321.73
643.5	17.5342	34458.3	11966.7	12776.1	40053.9	15202.8	19125.1	8604.44	456.986	4890	4054.29	7042.25	0	17654.9	12593.1	12249.6	3273.85
644.5	16.9863	33808.9	12422.8	12596.7	39584.4	14677.8	18696.9	8478.89	432.877	4899.17	3937.71	6894.65	0	17530.9	12427	12065.2	3224.56
645.5	16.4384	33147.8	12923.9	12428.9	39082.8	14168.3	18253	8348.89	409.315	4909.17	3821.14	6750.42	0	17393.7	12261	11876.6	3174.15
646.5	15.8904	32477.2	13471.7	12271.7	38551.7	13675.6	17793.8	8216.11	387.397	4920.83	3705.14	6609.01	0	17244	12095.7	11685.2	3123
647.5	15.3425	31798.3	14065.6	12123.3	37992.8	13199.4	17320.6	8080	366.027	4934.17	3589.71	6470.99	0	17080.6	11931.2	11492.3	3071.45
648.5	15.3425	31113.9	14705	11983.3	37408.9	12742.2	16833.2	7941.67	346.301	4947.5	3475.43	6336.34	0	16902.9	11768	11299.6	3019.95
649.5	14.7945	30425	15389.4	11850.6	36802.2	12303.9	16334.1	7801.11	327.123	4963.33	3361.14	6203.94	0	16710.9	11606.3	11108.9	2968.99
650.5	14.2466	29733.9	16118.3	11723.3	36177.2	11885	15825.9	7659.44	309.589	4979.17	3248.57	6074.93	0	16504	11446.7	10922.3	2919.12
651.5	13.6986	29042.8	16890	11602.2	35535.6	11486.7	15311	7515.56	292.603	4997.5	3136.57	5948.17	0	16282.9	11289.7	10741.8	2870.86
652.5	13.1507	28353.3	17701.7	11485.6	34881.1	11108.9	14791.5	7371.67	276.712	5015.83	3026.29	5824.23	0	16047.4	11135.5	10569.3	2824.78
653.5	13.1507	27667.8	18551.7	11373.3	34217.2	10752.2	14271	7226.67	261.37	5035.83	2916.57	5703.1	0	15797.1	10984.8	10407.2	2781.44
654.5	12.6027	26988.3	19436.1	11264.4	33546.7	10416.1	13753.2	7081.67	247.123	5056.67	2809.14	5583.66	0	15533.7	10837.8	10257.4	2741.4
655.5	12.0548	26316.1	20351.1	11158.9	32872.2	10100.6	13240	6936.67	233.973	5078.33	2702.86	5467.04	0	15257.1	10694.8	10121.4	2705.07
656.5	11.5068	25653.9	21291.7	11056.7	32197.8	9806.11	12735.8	6791.67	221.37	5100.83	2598.86	5352.68	0	14967.4	10556.2	10001.3	2672.95
657.5	11.5068	25002.2	22252.8	10957.2	31525	9532.78	12242.3	6647.78	209.315	5124.17	2496	5240	0	14666.3	10422	9897.84	2645.31
658.5	10.9589	24363.9	23228.3	10860	30856.7	9278.89	11762.8	6505	197.808	5148.33	2396	5129.01	0	14354.3	10292.3	9812.11	2622.4
659.5	10.411	23738.9	24211.1	10765	30195	9045.56	11299.7	6363.33	187.397	5173.33	2297.71	5019.72	0	14032	10167.1	9744.16	2604.24
660.5	10.411	23130	25193.9	10671.7	29541.7	8831.67	10855.2	6223.33	177.534	5198.33	2202.29	4912.11	0	13701.1	10046.4	9693.88	2590.8
661.5	9.86301	22537.8	26168.9	10580	28898.3	8636.67	10430.4	6085	168.219	5223.33	2109.14	4806.2	0	13363.4	9929.81	9660.59	2581.9
662.5	9.31507	21962.8	27126.7	10490.6	28266.1	8460.56	10027	5948.89	160	5249.17	2018.29	4701.97	0	13018.9	9817.16	9642.6	2577.09
663.5	9.31507	21406.1	28058.9	10402.2	27646.1	8302.22	9646.2	5814.44	151.781	5274.17	1930.29	4598.31	0	12669.7	9707.84	9638.31	2575.95
664.5	8.76712	20868.3	28955.6	10315	27038.3	8160.56	9289.01	5682.78	144.11	5300	1845.71	4496.34	0	12317.1	9601.55	9645.04	2577.74
665.5	8.76712	20350	29807.8	10228.9	26443.3	8036.11	8954.37	5553.89	136.986	5324.17	1763.43	4395.49	0	11962.9	9497.58	9660.24	2581.81
666.5	8.21918	19852.2	30605	10144.4	25861.7	7927.78	8643.38	5427.22	130.411	5349.17	1684	4295.77	0	11607.4	9395.48	9680.78	2587.3
667.5	8.21918	19373.9	31338.3	10060	25292.8	7834.44	8355.49	5303.89	124.384	5372.5	1608	4196.62	0	11253.1	9294.41	9703.28	2593.31
668.5	7.67123	18915.6	31998.3	9977.22	24736.1	7755.56	8090.14	5183.89	118.356	5395.83	1534.86	4098.59	0	10900.6	9193.76	9724.42	2598.96
669.5	7.67123	18477.2	32576.1	9895	24191.7	7691.11	7846.2	5067.22	113.425	5417.5	1464.57	4001.69	0	10551.4	9092.92	9740.75	2603.33
670.5	7.12329	18058.3	33063.3	9813.33	23658.3	7639.44	7623.1	4953.89	107.945	5438.33	1397.71	3905.35	0	10207.4	8990.98	9749.07	2605.55
671.5	7.12329	17658.9	33452.2	9732.22	23135.6	7600.56	7419.72	4843.89	103.562	5457.5	1333.71	3809.58	0	9868.57	8887.36	9746.1	2604.75
672.5	6.57534	17278.3	33736.7	9651.67	22622.2	7572.78	7233.8	4738.33	99.1781	5475	1273.14	3714.93	0	9537.14	8781.41	9729.14	2600.22
673.5	6.57534	16915.6	33911.1	9572.22	22118.3	7556.67	7065.35	4636.67	95.3425	5490.83	1215.43	3621.41	0	9213.14	8672.76	9695.62	2591.26
674.5	6.0274	16570	33971.7	9492.78	21622.8	7550.56	6912.68	4538.89	91.5068	5504.17	1160.57	3528.45	0	8898.29	8560.6	9643.66	2577.38
675.5	6.0274	16241.1	33914.4	9413.89	21134.4	7554.44	6774.08	4445.56	88.2192	5515.83	1108.57	3436.06	0	8592.57	8444.66	9571.18	2558.01
676.5	5.47945	15928.3	33738.9	9335	20653.9	7567.22	6648.45	4357.22	84.9315	5525	1060	3344.23	0	8296.57	8324.66	9477.4	2532.94
677.5	5.47945	15630	33445	9256.67	20179.4	7588.33	6534.65	4273.33	81.6438	5531.67	1014.29	3253.52	0	8011.43	8200.39	9361.38	2501.93
678.5	5.47945	15345	33033.9	9178.89	19711.1	7617.22	6430.99	4193.89	78.9041	5535.83	970.857	3163.94	0	7737.14	8071.65	9222.89	2464.92
679.5	4.93151	15073.3	32508.9	9101.67	19248.9	7653.33	6336.9	4120	76.7123	5537.5	930.286	3074.37	0	7473.14	7938.57	9062.35	2422.01
680.5	4.93151	14813.3	31874.4	9024.44	18792.8	7695.56	6251.27	4051.11	73.9726	5535.83	892.571	2986.48	0	7220.57	7801.24	8880.44	2373.4
681.5	4.38356	14563.9	31136.7	8947.22	18342.2	7743.33	6172.96	3987.78	72.3288	5531.67	857.143	2899.15	0	6979.43	7659.87	8678.36	2319.39
682.5	4.38356	14323.9	30302.8	8871.11	17898.3	7796.67	6100.28	3930	70.137	5523.33	824	2812.96	0	6748.57	7514.75	8457.92	2260.47
683.5	4.38356	14092.8	29380.6	8794.44	17461.1	7854.44	6033.8	3878.33	68.4932	5512.5	793.714	2727.89	0	6528.57	7366.5	8220.84	2197.11
684.5	3.83562	13868.9	28380.6	8718.89	17031.1	7916.11	5971.27	3832.22	66.8493	5497.5	765.143	2643.38	0	6318.86	7215.33	7969.95	2130.06
685.5	3.83562	13651.7	27312.2	8643.33	16608.3	7981.11	5913.24	3791.67	65.2055	5480	738.857	2560.56	0	6118.86	7062.06	7707.49	2059.91
686.5	3.83562	13440.6	26186.1	8568.33	16195	8048.89	5859.15	3758.33	63.5616	5458.33	714.286	2478.31	0	5928.57	6907.38	7436.53	1987.5
687.5	3.83562	13233.3	25013.9	8493.33	15790.6	8119.44	5807.32	3730.56	62.4658	5433.33	692	2397.75	0	5746.86	6751.76	7159.89	1913.56
688.5	3.28767	13030.6	23806.7	8418.89	15396.7	8191.67	5758.31	3709.44	61.3699	5404.17	671.429	2318.31	0	5573.14	6595.99	6880.87	1838.99
689.5	3.28767	12830	22576.7	8344.44	15013.9	8265	5710.99	3695.56	60.274	5371.67	652	2240.56	0	5407.43	6440.84	6602.48	1764.59
690.5	3.28767	12632.2	21333.9	8271.11	14643.3	8338.89	5665.35	3687.78	59.1781	5335.83	634.857	2163.94	0	5248.57	6287.02	6327.69	1691.15
691.5	2.73973	12435.6	20090	8197.78	14286.7	8413.33	5621.41	3687.22	58.0822	5296.67	618.857	2088.45	0	5096.57	6135.24	6059.61	1619.5
692.5	2.73973	12240	18855	8125	13943.9	8487.78	5578.59	3693.89	57.5342	5253.33	604	2014.65	0	4949.71	5986.15	5800.74	1550.31
693.5	2.73973	12044.4	17638.3	8052.22	13617.2	8561.67	5536.34	3707.22	56.9863	5207.5	590.857	1942.54	0	4808.57	5840.47	5553.61	1484.26
694.5	2.73973	11848.3	16448.3	7980.56	13306.1	8634.44	5495.21	3727.78	56.4384	5157.5	578.857	1871.55	0	4671.43	5698.52	5320.2	1421.88
695.5	2.73973	11651.7	15293.3	7908.89	13012.8	8706.11	5454.08	3755.56	55.8904	5104.17	568	1802.82	0	4538.86	5561.06	5102.42	1363.68
696.5	2.19178	11453.9	14179.4	7837.78	12737.2	8776.11	5413.52	3790.56	55.3425	5048.33	558.286	1735.21	0	4409.14	5428.36	4901.52	1309.99
697.5	2.19178	11254.4	13112.2	7766.67	12480.6	8843.89	5372.96	3832.78	54.7945	4989.17	549.714	1669.3	0	4282.86	5300.82	4718.18	1260.99
698.5	2.19178	11053.3	12096.7	7696.67	12243.3	8909.44	5332.96	3881.67	54.2466	4927.5	542.286	1605.63	0	4159.43	5178.95	4552.97	1216.83
699.5	2.19178	10850.6	11135.6	7626.67	12026.1	8972.78	5292.96	3937.78	54.2466	4863.33	535.429	1543.1	0	4037.71	5062.74	4405.83	1177.51
700.5	2.19178	10645.6	10231.7	7556.67	11828.9	9033.33	5252.39	4000.56	53.6986	4796.67	529.714	1482.82	0	3918.29	4952.32	4276.24	1142.87
701.5	1.64384	10437.8	9386.67	7487.78	11651.7	9091.11	5212.39	4070.56	53.6986	4727.5	524.571	1423.66	0	3800.57	4847.83	4163.49	1112.74
702.5	1.64384	10228.3	8600	7418.89	11495	9145.56	5171.83	4146.67	53.6986	4656.67	520.571	1366.76	0	3684	4749.26	4066.37	1086.78
703.5	1.64384	10016.7	7872.78	7350.56	11358.3	9196.67	5131.27	4228.89	53.6986	4585	517.714	1311.55	0	3569.14	4656.71	3983.73	1064.7
704.5	1.64384	9803.33	7202.22	7282.22	11241.7	9243.89	5090.14	4317.22	53.6986	4510.83	515.429	1258.59	0	3454.86	4569.7	3914.15	1046.1
705.5	1.64384	9587.22	6588.33	7214.44	11143.9	9288.33	5049.01	4411.67	53.1507	4435.83	514.286	1206.76	0	3341.71	4488.31	3856.29	1030.64
706.5	1.64384	9370	6027.22	7146.67	11065	9328.89	5007.32	4511.11	53.6986	4360.83	513.714	1157.18	0	3229.71	4412.36	3808.64	1017.9
707.5	1.64384	9151.11	5517.78	7079.44	11003.9	9365.56	4965.07	4615	53.6986	4285	514.286	1108.73	0	3118.86	4341.43	3770.01	1007.58
708.5	1.09589	8930.56	5055.56	7012.22	10959.4	9398.33	4922.82	4723.89	53.6986	4209.17	516	1062.54	0	3008.57	4275.28	3739.05	999.304
709.5	1.09589	8709.44	4638.33	6945	10930.6	9427.78	4880	4836.11	53.6986	4133.33	518.857	1018.03	0	2900	4213.73	3714.73	992.802
710.5	1.09589	8487.22	4262.78	6877.78	10916.1	9452.78	4837.18	4952.22	53.6986	4057.5	522.286	975.211	0	2792	4156.28	3696.03	987.804
711.5	1.09589	8265	3925.56	6811.11	10915	9474.44	4793.8	5071.11	53.6986	3983.33	526.857	934.085	0	2685.14	4102.87	3682.29	984.133
712.5	1.09589	8042.78	3622.22	6743.89	10925	9492.78	4749.86	5191.67	54.2466	3910	532.571	894.085	0	2580	4052.87	3672.56	981.532
713.5	1.09589	7820.56	3351.11	6677.22	10945	9506.67	4705.35	5313.89	54.2466	3839.17	540	856.338	0	2476	4006.19	3666.14	979.818
714.5	1.09589	7598.89	3107.78	6610	10973.3	9517.22	4660.28	5437.22	54.7945	3769.17	548.571	819.718	0	2373.71	3962.27	3662.59	978.869
715.5	1.09589	7378.89	2889.44	6542.78	11007.8	9524.44	4615.21	5560.56	54.7945	3701.67	558.286	784.789	0	2273.14	3920.92	3661.45	978.563
716.5	1.09589	7160	2693.89	6475	11047.2	9527.78	4569.58	5682.78	55.3425	3637.5	569.714	751.549	0	2174.29	3881.84	3662	978.71
717.5	1.09589	6942.78	2518.33	6407.22	11090	9527.78	4523.38	5803.89	55.3425	3575.83	582.286	719.437	0	2077.14	3844.61	3664.13	979.28
718.5	0.547945	6728.33	2360	6339.44	11133.3	9524.44	4477.18	5922.78	55.8904	3517.5	596.571	689.014	0	1982.86	3809.14	3667.16	980.088
719.5	0.547945	6516.11	2216.67	6270.56	11176.1	9518.33	4429.86	6038.33	55.8904	3462.5	613.143	659.718	0	1890.29	3774.86	3670.72	981.042
720.5	0.547945	6306.67	2086.67	6202.22	11216.7	9508.33	4382.54	6150	56.4384	3411.67	631.429	631.549	0	1800	3741.77	3674.4	982.025
721.5	0.547945	6101.11	1968.89	6132.78	11252.8	9495.56	4335.21	6257.22	56.4384	3365	651.429	605.07	0	1712	3709.57	3677.83	982.94
722.5	0.547945	5898.89	1861.11	6062.78	11283.9	9480	4286.76	6358.89	56.9863	3322.5	673.714	579.718	0	1626.86	3678.05	3680.64	983.694
723.5	0.547945	5700.56	1761.67	5992.78	11307.2	9461.11	4238.31	6454.44	56.9863	3285	697.714	555.493	0	1544	3646.84	3682.43	984.169
724.5	0.547945	5506.67	1670.56	5921.67	11322.2	9440	4189.86	6542.78	57.5342	3252.5	724.571	531.831	0	1463.43	3616.01	3682.84	984.282
725.5	0	5317.22	1586.11	5850.56	11327.8	9416.11	4140.28	6623.33	58.0822	3225	753.714	509.859	0	1386.29	3585.31	3681.57	983.941
726.5	0	5132.22	1507.22	5778.33	11322.2	9389.44	4090.7	6695.56	58.0822	3203.33	785.143	488.451	0	1311.43	3554.44	3678.24	983.05
727.5	0	4952.78	1433.89	5705.56	11304.4	9360	4041.13	6758.33	58.6301	3186.67	819.429	468.732	0	1239.43	3523.5	3672.35	981.477
728.5	0	4778.33	1365	5632.22	11273.9	9328.89	3990.99	6811.67	59.1781	3175.83	856.571	449.014	0	1170.29	3492.28	3664	979.245
729.5	0	4609.44	1300.56	5558.33	11230	9295	3940.28	6855	59.1781	3170	896	430.986	0	1104	3460.63	3652.78	976.248
730.5	0	4445.56	1240	5483.33	11171.7	9258.89	3890.14	6887.22	59.726	3170.83	938.857	413.521	0	1040	3428.55	3638.36	972.393
731.5	0	4287.78	1183.33	5407.78	11099.4	9220.56	3838.87	6908.33	60.274	3177.5	984.571	396.62	0	979.429	3396.03	3620.78	967.695
732.5	0	4135.56	1129.44	5331.67	11012.2	9180	3787.61	6918.33	60.274	3190	1033.71	380.282	0	921.143	3362.87	3599.92	962.119
733.5	0	3988.89	1078.89	5255	10910.6	9137.22	3736.34	6916.11	60.8219	3208.33	1085.71	365.07	0	865.714	3329.19	3575.58	955.613
734.5	0	3848.33	1031.11	5177.22	10794.4	9092.78	3685.07	6902.22	61.3699	3232.5	1140.57	350.423	0	812.571	3294.9	3547.95	948.229
735.5	0	3713.33	986.667	5098.89	10664.4	9046.11	3633.24	6875.56	61.3699	3262.5	1199.43	336.901	0	762.286	3260.05	3516.85	939.918
736.5	0	3583.89	945	5020	10520	8997.78	3581.41	6837.22	61.9178	3298.33	1261.14	323.38	0	714.286	3224.6	3482.46	930.727
737.5	0	3460.56	905.556	4940	10362.2	8947.78	3529.58	6786.67	61.9178	3339.17	1326.29	310.986	0	669.143	3188.56	3444.89	920.686
738.5	0	3342.78	869.444	4860	10192.2	8895.56	3477.75	6723.89	62.4658	3385	1394.86	298.592	0	626.286	3152.06	3404.29	909.836
739.5	0	3230	836.111	4778.89	10010	8841.67	3425.92	6649.44	63.0137	3436.67	1466.86	286.761	0	585.714	3115.07	3360.83	898.218
740.5	0	3122.78	805	4697.78	9816.67	8786.11	3374.08	6563.33	63.0137	3492.5	1542.29	276.056	0	547.429	3077.65	3314.8	885.918
741.5	0	3021.11	776.667	4616.11	9612.78	8728.89	3321.69	6466.11	63.5616	3553.33	1621.14	265.352	0	510.857	3039.83	3266.42	872.989
742.5	0	2924.44	751.111	4533.89	9400	8670	3269.86	6357.78	63.5616	3618.33	1702.86	255.211	0	476.571	3001.69	3216.08	859.535
743.5	0	2832.22	728.889	4451.11	9178.89	8609.44	3218.03	6239.44	64.1096	3686.67	1788	245.07	0	444.571	2963.32	3163.97	845.605
744.5	0	2745	708.889	4368.33	8950.56	8547.22	3166.2	6111.67	64.1096	3758.33	1876.57	236.056	0	414.286	2924.8	3110.53	831.324
745.5	0	2662.22	691.667	4285	8716.11	8482.78	3114.93	5974.44	64.6575	3833.33	1968	227.042	0	385.714	2886.14	3055.98	816.744
746.5	0	2583.33	677.222	4201.67	8477.22	8417.22	3063.1	5828.89	64.6575	3911.67	2061.71	218.028	0	359.429	2847.44	3001.02	802.057
747.5	0	2508.33	665.556	4117.78	8233.89	8350	3011.83	5675.56	65.2055	3990.83	2158.86	210.141	0	334.286	2808.73	2945.6	787.244
748.5	0	2437.22	656.667	4034.44	7987.78	8281.67	2960.56	5515	65.2055	4072.5	2258.29	202.254	0	310.857	2770.17	2890.46	772.507
749.5	0	2370	650	3951.11	7739.44	8211.11	2909.86	5348.33	65.7534	4155	2360	194.366	0	289.143	2731.72	2835.64	757.856
750.5	0	2305.56	646.667	3867.78	7490.56	8138.89	2859.15	5176.67	65.7534	4238.33	2463.43	187.606	0	268.571	2693.5	2781.68	743.435
751.5	0	2244.44	645.556	3784.44	7242.22	8065.56	2809.01	5000	65.7534	4320.83	2569.14	180.282	0	249.143	2655.46	2729.03	729.363
752.5	0	2185.56	647.222	3701.67	6993.89	7990	2758.87	4819.44	66.3014	4404.17	2676.57	173.521	0	231.429	2617.76	2677.58	715.612
753.5	0	2129.44	651.111	3618.89	6747.78	7912.78	2709.3	4636.11	66.3014	4485.83	2785.14	167.324	0	214.857	2580.35	2627.91	702.338
754.5	0	2075.56	657.778	3537.22	6504.44	7834.44	2659.72	4450.56	66.3014	4565.83	2894.86	161.127	0	198.857	2543.34	2580.36	689.631
755.5	0	2023.89	666.667	3455.56	6263.89	7753.89	2610.7	4263.89	66.8493	4644.17	3005.14	154.93	0	184.571	2506.72	2534.8	677.452
756.5	0	1974.44	677.222	3374.44	6027.22	7672.22	2562.25	4076.67	66.8493	4719.17	3116	149.296	0	170.857	2470.47	2491.67	665.926
757.5	0	1926.11	690	3294.44	5795	7588.33	2514.37	3889.44	66.8493	4791.67	3226.29	144.225	0	158.286	2434.64	2450.88	655.025
758.5	0	1879.44	704.444	3215.56	5567.22	7503.33	2466.48	3703.89	66.8493	4860	3337.14	138.592	0	146.857	2399.27	2412.71	644.823
759.5	0	1833.89	720	3137.22	5345	7416.11	2419.15	3519.44	66.8493	4925	3446.86	133.521	0	136	2364.22	2377.04	635.291
760.5	0	1789.44	737.222	3059.44	5128.33	7327.22	2372.96	3337.22	67.3973	4985	3555.43	129.014	0	125.714	2329.6	2343.76	626.395
761.5	0	1746.11	755.556	2983.33	4917.78	7236.11	2326.76	3158.33	67.3973	5039.17	3662.86	123.944	0	116.571	2295.28	2312.87	618.14
762.5	0	1703.89	774.444	2908.33	4712.78	7143.89	2281.13	2982.78	67.3973	5088.33	3768.57	120	0	108	2261.4	2284.34	610.514
763.5	0	1662.22	793.889	2834.44	4513.89	7049.44	2235.49	2811.11	67.3973	5132.5	3872	115.493	0	100	2227.71	2258.02	603.48
764.5	0	1621.11	813.333	2761.67	4321.67	6953.33	2190.99	2644.44	67.3973	5169.17	3973.14	111.549	0	92	2194.27	2233.65	596.968
765.5	0	1581.11	832.778	2690.56	4136.11	6855	2147.04	2482.22	67.3973	5200	4070.86	107.042	0	85.1429	2161.09	2211.04	590.925
766.5	0	1541.11	851.667	2620.56	3956.11	6755	2103.66	2325.56	67.3973	5224.17	4165.71	103.662	0	78.8571	2128.1	2189.93	585.283
767.5	0	1502.22	870	2552.22	3783.33	6653.33	2060.85	2174.44	67.3973	5240.83	4256.57	99.7183	0	73.1429	2095.29	2170.15	579.998
768.5	0	1463.33	887.222	2485.56	3616.11	6549.44	2019.15	2028.89	67.3973	5250.83	4344	96.338	0	67.4286	2062.55	2151.45	575
769.5	0	1425	902.778	2420	3455.56	6443.89	1977.46	1889.44	67.3973	5253.33	4426.29	92.9577	0	62.2857	2029.74	2133.53	570.211
770.5	0	1387.78	916.667	2356.67	3301.11	6336.67	1936.34	1756.67	66.8493	5247.5	4504.57	89.5775	0	57.7143	1997.01	2116.18	565.572
771.5	0	1350.56	928.333	2294.44	3152.78	6227.22	1896.34	1630	66.8493	5235	4577.71	86.1972	0	53.1429	1964.18	2099.17	561.027
772.5	0	1313.89	938.333	2234.44	3010	6116.11	1856.34	1510	66.8493	5215	4645.71	83.3803	0	49.1429	1931.37	2082.2	556.493
773.5	0	1278.33	945.556	2176.11	2872.78	6003.33	1817.46	1396.11	66.8493	5187.5	4708	80.5634	0	45.7143	1898.45	2065.09	551.918
774.5	0	1242.78	950	2119.44	2741.67	5888.33	1779.72	1288.33	66.8493	5152.5	4765.14	77.7465	0	42.2857	1865.34	2047.69	547.269
775.5	0	1208.33	952.222	2064.44	2615.56	5772.22	1741.97	1187.78	66.3014	5110.83	4816	74.9296	0	38.8571	1832.1	2029.92	542.518
776.5	0	1175	951.111	2011.67	2495	5653.89	1704.79	1092.78	66.3014	5061.67	4861.14	72.1127	0	36	1798.68	2011.37	537.561
777.5	0	1142.22	947.778	1960	2379.44	5534.44	1668.73	1004.44	66.3014	5005.83	4900	69.8592	0	33.1429	1765.16	1992.06	532.4
778.5	0	1110.56	941.111	1910.56	2268.89	5413.33	1633.24	921.667	65.7534	4943.33	4932	67.6056	0	30.8571	1731.35	1971.79	526.982
779.5	0	1079.44	931.111	1863.33	2162.78	5290.56	1598.31	845	65.7534	4875	4958.29	65.3521	0	28.5714	1697.39	1950.62	521.326
780.5	0	1050	918.889	1817.22	2061.67	5167.22	1564.51	774.444	65.2055	4800.83	4977.71	63.0986	0	26.2857	1663.36	1928.47	515.405
781.5	0	1021.67	903.889	1773.33	1965	5042.22	1531.27	708.889	65.2055	4720.83	4991.43	60.8451	0	24.5714	1629.23	1905.18	509.179
782.5	0	994.444	886.111	1731.11	1872.22	4916.11	1498.59	648.889	65.2055	4635.83	4997.71	58.5915	0	22.2857	1594.79	1880.68	502.632
783.5	0	968.889	866.111	1691.11	1783.89	4788.89	1466.48	593.889	64.6575	4545.83	4998.29	56.9014	0	20.5714	1560.39	1855.04	495.781
784.5	0	944.444	843.889	1652.22	1699.44	4661.11	1434.93	543.333	64.6575	4451.67	4992.57	54.6479	0	19.4286	1525.88	1828.33	488.643
785.5	0	921.111	819.444	1615.56	1618.89	4532.78	1404.51	497.778	64.1096	4354.17	4980.57	52.9577	0	17.7143	1491.4	1800.63	481.239
786.5	0	900	793.333	1580	1542.22	4403.89	1374.65	456.667	64.1096	4253.33	4962.29	51.2676	0	16.5714	1457.02	1771.74	473.518
787.5	0	880	766.111	1546.67	1468.89	4274.44	1345.35	420	63.5616	4149.17	4938.29	49.5775	0	15.4286	1422.68	1741.82	465.521
788.5	0	862.222	737.778	1514.44	1399.44	4145	1317.18	387.222	63.0137	4042.5	4908.57	47.8873	0	14.2857	1388.54	1710.95	457.27
789.5	0	845.556	708.889	1484.44	1333.33	4015.56	1289.58	357.778	63.0137	3934.17	4873.71	46.1972	0	13.1429	1354.67	1679.28	448.807
790.5	0	830.556	678.889	1455.56	1270	3886.67	1262.54	332.222	62.4658	3824.17	4833.14	45.0704	0	12	1320.95	1646.76	440.116
791.5	0	817.778	648.889	1428.33	1210	3757.78	1236.06	309.444	62.4658	3713.33	4787.43	43.3803	0	11.4286	1287.59	1613.46	431.215
792.5	0	806.111	618.889	1402.22	1153.33	3629.44	1210.7	290	61.9178	3601.67	4736.57	41.6901	0	10.2857	1254.49	1579.49	422.138
793.5	0	796.667	588.889	1378.33	1099.44	3502.22	1185.92	273.889	61.9178	3490	4681.71	40.5634	0	9.71429	1222.09	1545.02	412.924
794.5	0	788.889	560	1355	1048.33	3375.56	1161.69	260	61.3699	3379.17	4622.29	39.4366	0	9.14286	1190.06	1510.09	403.588
795.5	0	782.778	531.667	1333.33	1000	3250	1138.03	248.333	60.8219	3268.33	4558.86	37.7465	0	8	1158.42	1474.81	394.158
796.5	0	778.333	503.889	1312.78	954.444	3126.11	1115.49	239.444	60.8219	3159.17	4492	36.6197	0	7.42857	1127.61	1439.3	384.67
797.5	0	775.556	477.222	1293.89	911.111	3003.33	1092.96	232.778	60.274	3050.83	4421.71	35.493	0	6.85714	1097.29	1403.56	375.117
798.5	0	774.444	452.222	1275.56	870.556	2882.22	1071.55	227.778	60.274	2945	4348	34.3662	0	6.85714	1067.77	1367.69	365.531
799.5	0	775	428.333	1258.89	831.667	2763.33	1050.7	225	59.726	2840.83	4271.43	33.2394	0	6.28571	1038.89	1331.9	355.964
800.5	0	777.222	406.111	1243.33	795.556	2646.67	1030.99	223.889	59.726	2738.33	4192	32.1127	0	5.71429	1010.83	1296.05	346.384
801.5	0	780.556	385	1228.33	761.667	2531.67	1011.27	223.889	59.726	2639.17	4110.29	31.5493	0	5.14286	983.446	1260.42	336.861
802.5	0	785.556	365.556	1214.44	729.444	2418.89	992.676	226.111	59.1781	2542.5	4026.86	30.4225	0	5.14286	956.913	1225.06	327.411
803.5	0	792.222	347.778	1201.67	698.889	2308.89	974.085	229.444	59.1781	2448.33	3941.14	29.2958	0	4.57143	931.107	1189.94	318.024
804.5	0	800	331.667	1190	670.556	2201.67	956.62	233.889	59.1781	2357.5	3854.29	28.7324	0	4	906.292	1155.3	308.768
805.5	0	808.889	316.667	1178.89	643.889	2096.67	939.718	239.444	59.1781	2270	3765.71	27.6056	0	4	882.19	1121.04	299.611
806.5	0	819.444	303.889	1168.33	618.889	1995	923.38	246.111	59.1781	2185.83	3676	27.0423	0	3.42857	859.038	1087.3	290.594
807.5	0	830.556	291.667	1158.89	595.556	1895.56	907.606	253.889	59.1781	2105	3585.14	25.9155	0	3.42857	836.599	1054.07	281.712
808.5	0	843.333	281.667	1150	573.333	1800	892.394	262.778	59.1781	2027.5	3493.71	25.3521	0	3.42857	815.191	1021.49	273.003
809.5	0	856.667	272.222	1142.22	552.778	1706.67	877.746	272.222	59.1781	1953.33	3401.71	24.7887	0	2.85714	794.457	989.581	264.477
810.5	0	871.111	264.444	1135	533.333	1617.22	864.225	282.778	59.726	1881.67	3309.14	23.662	0	2.85714	774.655	958.27	256.108
811.5	0	886.111	257.778	1127.78	515.556	1530.56	850.704	293.889	59.726	1814.17	3216	23.0986	0	2.85714	755.587	927.66	247.928
812.5	0	902.222	252.222	1121.67	498.333	1447.22	837.746	305.556	60.274	1750	3122.86	22.5352	0	2.28571	737.351	897.903	239.975
813.5	0	918.333	247.778	1116.11	482.778	1366.67	825.352	317.778	60.8219	1688.33	3029.71	21.9718	0	2.28571	719.852	868.805	232.198
814.5	0	935.556	243.889	1111.11	467.778	1290	813.521	330.556	61.9178	1630	2937.14	21.4085	0	2.28571	703.226	840.693	224.685
815.5	0	953.333	240.556	1106.67	453.889	1216.11	802.254	343.889	62.4658	1574.17	2844	20.2817	0	1.71429	687.095	813.326	217.371
816.5	0	971.111	238.333	1102.78	441.111	1145.56	791.549	357.778	63.5616	1521.67	2751.43	19.7183	0	1.71429	671.879	786.803	210.282
817.5	0	989.444	237.222	1098.89	428.889	1078.33	781.408	371.667	64.6575	1471.67	2659.43	19.1549	0	1.71429	657.32	761.186	203.436
818.5	0	1008.33	236.111	1096.11	417.778	1014.44	771.268	386.667	65.7534	1423.33	2568	18.5915	0	1.71429	643.436	736.467	196.829
819.5	0	1026.67	235.556	1093.33	407.222	953.333	762.254	401.111	67.3973	1378.33	2477.14	18.5915	0	1.71429	630.19	712.66	190.466
820.5	0	1045.56	235.556	1091.11	397.222	895.556	753.239	416.111	69.0411	1335	2386.86	18.0282	0	1.14286	617.459	689.836	184.366
821.5	0	1064.44	236.111	1089.44	388.333	840.556	744.789	431.111	70.6849	1294.17	2297.14	17.4648	0	1.14286	605.385	667.933	178.513
822.5	0	1083.33	236.667	1087.78	379.444	788.889	736.901	446.667	72.8767	1255	2208.57	16.9014	0	1.14286	593.869	647.042	172.929
823.5	0	1102.22	237.778	1086.67	371.667	739.444	729.577	461.667	75.0685	1217.5	2121.14	16.338	0	1.14286	582.872	627.186	167.622
824.5	0	1121.11	239.444	1086.11	364.444	693.333	722.254	477.222	77.2603	1181.67	2034.29	15.7746	0	1.14286	572.432	608.286	162.571
825.5	0	1139.44	241.111	1086.11	357.778	649.444	715.493	492.778	80	1147.5	1949.14	15.7746	0	1.14286	562.551	590.483	157.813
826.5	0	1157.22	242.778	1086.11	351.111	608.889	709.296	507.778	82.7397	1114.17	1865.14	15.2113	0	1.14286	552.971	573.722	153.334
827.5	0	1175	245	1086.67	345.556	570	703.099	523.333	86.0274	1082.5	1782.29	14.6479	0	1.14286	543.947	557.998	149.131
828.5	0	1192.22	247.222	1087.22	340.556	533.889	697.465	538.333	89.3151	1050.83	1701.14	14.0845	0	1.14286	535.245	543.304	145.204
829.5	0	1208.89	250	1088.89	336.111	500	692.394	552.778	92.6027	1020.83	1621.14	14.0845	0	0.571429	527.021	529.731	141.577
830.5	0	1225	252.778	1090.56	332.778	468.889	687.324	567.222	96.4384	991.667	1542.86	13.5211	0	0.571429	519.257	517.173	138.22
831.5	0	1240.56	255	1092.22	329.444	439.444	682.817	581.667	100.274	963.333	1466.86	13.5211	0	0.571429	511.836	505.768	135.172
832.5	0	1255.56	258.333	1095	327.222	411.667	678.873	595.556	104.658	935.833	1392	12.9577	0	0.571429	504.873	495.386	132.397
833.5	0	1270	261.111	1097.78	326.111	386.111	674.93	608.889	109.041	908.333	1319.43	12.3944	0	0.571429	498.193	486.049	129.902
834.5	0	1283.33	264.444	1101.11	325.556	362.778	670.986	622.222	113.425	881.667	1248.57	12.3944	0	0.571429	491.933	477.623	127.65
835.5	0	1296.11	267.222	1104.44	326.111	340.556	667.606	635	118.356	855	1180	11.831	0	0.571429	485.915	470.216	125.671
836.5	0	1308.33	270.556	1108.89	327.778	320	664.789	647.222	123.288	829.167	1113.71	11.831	0	0	480.398	463.89	123.98
837.5	0	1318.89	273.889	1113.33	331.111	301.667	661.972	658.333	128.767	803.333	1049.71	11.2676	0	0	475.163	458.197	122.458
838.5	0	1329.44	277.778	1118.33	335.556	283.889	659.155	669.444	134.247	778.333	987.429	11.2676	0	0	470.348	453.437	121.186
839.5	0	1338.33	281.111	1123.33	341.667	268.333	656.901	680	139.726	752.5	928	10.7042	0	0	465.758	449.337	120.09
840.5	0	1346.67	285	1129.44	350.556	253.333	654.648	689.444	145.205	728.333	870.857	10.7042	0	0	461.728	446.069	119.217
841.5	0	1354.44	288.889	1136.11	361.111	240	652.958	698.333	151.233	703.333	816	10.7042	0	0	458.08	443.461	118.52
842.5	0	1360.56	292.778	1142.78	373.889	227.778	651.268	706.667	156.712	679.167	763.429	10.1408	0	0	454.654	441.395	117.968
843.5	0	1366.11	296.667	1150.56	390	216.667	649.577	713.889	162.74	655	713.714	10.1408	0	0	451.79	439.937	117.578
844.5	0	1370	300.556	1158.33	408.889	206.667	648.451	721.111	168.219	631.667	666.286	9.57746	0	0	449.268	438.959	117.317
845.5	0	1373.33	304.444	1166.67	431.111	197.222	646.761	726.667	174.247	607.5	621.143	9.57746	0	0	447.048	438.383	117.163
846.5	0	1375.56	308.889	1176.11	457.222	188.889	646.197	731.667	180.274	584.167	578.286	9.57746	0	0	445.488	438.376	117.161
847.5	0	1376.67	313.333	1185.56	487.222	181.667	645.07	736.111	185.753	561.667	538.286	9.01408	0	0	444.31	438.822	117.28
848.5	0	1376.67	317.778	1196.11	522.222	175	644.507	739.444	191.781	539.167	500	9.01408	0	0	443.692	439.744	117.526
849.5	0	1375.56	322.222	1206.67	561.667	169.444	643.944	742.222	197.26	516.667	464.571	9.01408	0	0	443.517	441.12	117.894
850.5	0	1373.89	326.667	1218.33	606.111	164.444	643.944	743.889	202.192	495	431.429	9.01408	0	0	443.922	443.261	118.467
851.5	0	1370.56	331.667	1230.56	656.111	160.556	643.38	744.444	207.671	474.167	400	8.4507	0	0	444.826	445.917	119.176
852.5	0	1366.11	336.667	1243.33	711.667	157.222	643.38	744.444	212.603	453.333	370.857	8.4507	0	0	446.291	449.33	120.089
853.5	0	1361.11	341.667	1256.67	773.333	154.444	643.38	743.333	216.986	432.5	344	8.4507	0	0	448.277	453.717	121.261
854.5	0	1354.44	346.667	1271.11	840.556	152.778	643.38	741.667	221.37	412.5	318.857	8.4507	0	0	450.841	459.062	122.689
855.5	0	1347.22	351.667	1286.11	913.889	151.667	643.38	738.889	225.753	393.333	296	7.88732	0	0	453.986	465.648	124.45
856.5	0	1338.89	357.222	1301.67	992.778	151.111	643.944	735.556	229.589	374.167	274.857	7.88732	0	0	457.69	473.474	126.541
857.5	0	1329.44	362.778	1317.78	1077.78	151.667	643.944	731.111	232.877	356.667	255.429	7.88732	0	0	461.954	482.66	128.996
858.5	0	1319.44	368.889	1334.44	1168.33	152.778	644.507	726.111	235.616	338.333	237.143	7.88732	0	0	466.678	493.494	131.892
859.5	0	1307.78	374.444	1352.22	1263.33	154.444	645.07	720	238.356	321.667	221.143	7.88732	0	0	471.882	505.752	135.168
860.5	0	1295.56	381.111	1370.56	1363.33	157.222	645.634	713.333	240.548	305	206.286	7.88732	0	0	477.605	519.707	138.897
861.5	0	1282.78	387.222	1390	1466.67	161.111	646.197	706.111	242.192	289.167	192.571	7.32394	0	0	483.667	535.302	143.066
862.5	0	1268.89	393.889	1409.44	1572.78	165.556	646.761	697.778	243.836	274.167	180.571	7.32394	0	0	490.071	552.122	147.561
863.5	0	1254.44	401.111	1430	1681.11	171.111	647.324	688.889	244.932	260	169.714	7.32394	0	0	496.854	570.343	152.43
864.5	0	1238.89	408.333	1451.11	1790	177.222	647.887	679.444	244.932	245.833	159.429	7.32394	0	0	503.6	589.623	157.584
865.5	0	1222.22	415.556	1473.33	1898.33	185	648.451	669.444	245.479	233.333	150.857	7.32394	0	0	510.667	609.562	162.912
866.5	0	1205.56	423.333	1496.11	2005	193.333	649.014	658.333	244.932	220.833	142.857	7.32394	0	0	517.616	630.091	168.399
867.5	0	1187.78	431.667	1518.89	2108.89	202.778	650.141	647.222	243.836	209.167	136	7.32394	0	0	524.549	650.675	173.9
868.5	0	1170	440.556	1543.33	2207.78	213.333	650.704	635	242.74	197.5	129.714	7.32394	0	0	531.284	671.074	179.352
869.5	0	1151.11	450	1567.78	2301.11	225	651.268	622.778	241.096	187.5	124.571	7.32394	0	0	537.824	690.736	184.607
870.5	0	1131.67	459.444	1592.78	2387.22	237.778	652.394	610	238.904	177.5	120	7.32394	0	0	543.929	709.431	189.603
871.5	0	1111.67	470	1618.89	2463.89	251.667	652.958	596.667	236.712	168.333	116	7.32394	0	0	549.579	726.6	194.192
872.5	0	1091.67	480.556	1645.56	2531.11	267.222	653.521	583.333	233.973	160	112.571	7.32394	0	0	554.774	742.141	198.346
873.5	0	1070.56	492.222	1672.78	2587.22	283.333	654.085	569.444	231.233	151.667	109.143	7.32394	0	0	559.215	755.645	201.955
874.5	0	1049.44	505	1700.56	2631.11	301.111	654.648	555	227.945	145	106.857	7.32394	0	0	563.143	766.756	204.924
875.5	0	1028.33	517.778	1728.89	2662.22	319.444	655.775	540.556	224.11	137.5	105.143	7.32394	0	0	566.22	775.495	207.26
876.5	0	1006.67	532.222	1757.78	2679.44	339.444	656.338	526.111	220.274	131.667	103.429	7.32394	0	0	568.621	781.45	208.851
877.5	0	985	547.222	1787.22	2682.78	360.556	656.901	511.111	216.438	125.833	102.286	7.32394	0	0	570.191	784.731	209.728
878.5	0	962.778	563.333	1817.22	2672.22	382.778	656.901	496.111	212.055	120.833	101.143	7.88732	0	0	570.947	785.329	209.888
879.5	0	940.556	580.556	1847.78	2647.22	405.556	657.465	481.111	207.671	116.667	100.571	7.88732	0	0	570.931	783.257	209.334
880.5	0	918.333	599.444	1879.44	2608.89	430	658.028	466.111	203.288	112.5	100.571	7.88732	0	0	570.321	778.898	208.169
881.5	0	895.556	619.444	1911.11	2557.22	454.444	658.592	451.111	198.904	109.167	100.571	7.88732	0	0	568.858	772.234	206.388
882.5	0	873.333	640.556	1943.33	2493.33	480.556	658.592	436.111	194.521	105.833	100.571	7.88732	0	0	566.759	763.763	204.124
883.5	0	851.111	663.333	1976.67	2418.33	506.667	659.155	421.111	189.589	103.333	101.143	8.4507	0	0	564.207	753.902	201.489
884.5	0	828.889	688.333	2010.56	2333.33	533.889	659.155	406.111	185.205	100.833	101.714	8.4507	0	0	561.176	743.076	198.595
885.5	0	806.667	714.444	2045.56	2238.89	561.111	659.155	391.111	180.822	99.1667	102.286	8.4507	0	0	557.69	731.656	195.543
886.5	0	784.444	742.222	2080.56	2137.78	588.333	659.155	376.111	176.438	97.5	103.429	9.01408	0	0	553.927	720.195	192.48
887.5	0	762.778	772.222	2117.22	2030	616.111	659.155	361.667	172.055	96.6667	104.571	9.01408	0	0	550.104	709.275	189.562
888.5	0	741.111	804.444	2154.44	1918.33	643.333	659.155	347.222	167.671	95.8333	105.714	9.01408	0	0	546.163	699.416	186.927
889.5	0	719.444	838.333	2193.33	1803.33	670.556	659.155	333.333	163.836	95	107.429	9.57746	0	0	542.381	691.008	184.68
890.5	0	698.333	875	2232.78	1686.67	697.778	658.592	318.889	159.452	95	108.571	9.57746	0	0	538.617	684.475	182.934
891.5	0	677.222	913.333	2273.89	1570.56	723.889	658.592	305.556	156.164	95.8333	110.286	10.1408	0	0	535.39	680.158	181.78
892.5	0	656.667	953.889	2316.67	1455.56	748.889	658.028	292.222	152.329	95.8333	112	10.1408	0	0	532.301	678.468	181.328
893.5	0	636.667	997.222	2360.56	1342.78	773.333	657.465	278.889	149.041	96.6667	114.286	10.7042	0	0	529.829	679.243	181.535
894.5	0	616.667	1042.78	2406.67	1233.33	796.111	656.901	266.111	145.753	97.5	116	11.2676	0	0	527.792	682.832	182.495
895.5	0	597.778	1090.56	2454.44	1128.89	817.778	656.338	253.889	143.014	99.1667	118.286	11.2676	0	0	526.529	689.062	184.16
896.5	0	578.333	1141.11	2504.44	1028.89	837.778	655.775	241.667	140.822	100	120.571	11.831	0	0	525.802	697.895	186.52
897.5	0	560	1193.89	2556.11	935	856.111	655.211	229.444	138.082	101.667	122.857	12.3944	0	0	525.769	709.082	189.51
898.5	0	541.667	1248.89	2610.56	847.222	872.222	654.648	218.333	136.438	104.167	125.143	12.3944	0	0	526.549	722.53	193.104
899.5	0	524.444	1306.11	2667.22	766.111	886.667	653.521	207.222	134.247	105.833	127.429	12.9577	0	0	527.983	738.037	197.249
900.5	0	507.222	1365.56	2726.67	691.111	898.889	652.394	196.111	132.603	108.333	130.286	13.5211	0	0	530.192	755.364	201.879
901.5	0	490.556	1427.22	2788.33	622.778	908.889	651.831	186.111	131.507	110.833	132.571	14.0845	0	0	533.194	774.253	206.928
902.5	0	474.444	1490.56	2852.22	561.111	916.111	650.704	176.111	130.411	113.333	135.429	14.6479	0	0	536.791	794.449	212.325
903.5	0	458.889	1556.11	2918.89	506.111	921.111	649.577	166.111	129.863	115.833	138.286	15.2113	0	0	541.142	815.997	218.084
904.5	0	443.333	1622.78	2987.78	456.667	923.889	648.451	156.667	129.315	118.333	141.143	16.338	0	0	546.049	838.518	224.103
905.5	0	428.889	1691.11	3058.89	412.778	923.889	647.324	147.778	129.315	121.667	144.571	16.9014	0	0	551.651	861.915	230.357
906.5	0	415	1760.56	3132.22	374.444	921.667	646.197	139.444	129.315	124.167	147.429	17.4648	0	0	557.708	886.173	236.84
907.5	0	401.111	1830.56	3207.22	341.111	916.667	645.07	131.111	129.863	127.5	150.857	18.0282	0	0	564.221	910.934	243.457
908.5	0	388.333	1901.67	3283.89	312.222	910	643.38	123.333	130.411	130.833	154.286	19.1549	0	0	571.251	936.257	250.225
909.5	0	375.556	1972.78	3361.11	287.222	900.556	642.254	116.111	130.959	134.167	157.714	20.2817	0	0	578.479	961.766	257.043
910.5	0	363.889	2043.89	3438.89	266.111	888.889	641.127	108.889	132.055	137.5	161.714	20.8451	0	0	585.985	987.433	263.903
911.5	0	352.222	2115	3517.22	248.333	875.556	639.437	101.667	133.151	140.833	165.143	21.9718	0	0	593.61	1013.29	270.812
912.5	0	341.667	2185	3594.44	232.778	860	638.31	95.5556	134.795	145	169.143	23.0986	0	0	601.414	1038.71	277.607
913.5	0	331.111	2253.89	3670.56	220.556	842.778	637.183	89.4444	136.438	148.333	173.143	24.2254	0	0	609.118	1063.82	284.319
914.5	0	321.111	2321.67	3745	210	824.444	635.493	83.3333	138.63	152.5	177.143	25.3521	0	0	616.762	1088.47	290.905
915.5	0	311.667	2387.78	3816.67	201.111	803.889	634.366	77.7778	140.274	155.833	181.714	26.4789	0	0	624.111	1112.35	297.288
916.5	0	302.778	2451.67	3885	193.889	782.778	632.676	72.7778	143.014	160	186.286	27.6056	0	0	631.319	1135.21	303.397
917.5	0	294.444	2513.33	3949.44	188.333	760.556	631.549	67.7778	145.205	163.333	190.857	29.2958	0	0	638.152	1157.01	309.224
918.5	0	286.667	2571.67	4008.89	183.889	737.778	630.423	62.7778	147.945	167.5	195.429	30.4225	0	0	644.528	1177.34	314.656
919.5	0	278.889	2627.22	4062.78	180	713.889	629.296	58.3333	150.685	171.667	200.571	32.1127	0	0	650.389	1196.12	319.676
920.5	0	272.222	2679.44	4110.56	177.222	690	627.606	54.4444	153.425	175.833	205.714	33.8028	0	0	655.734	1213.15	324.229
921.5	0	265.556	2727.78	4151.11	175	666.111	626.479	50.5556	156.712	179.167	210.857	35.493	0	0	660.344	1228.19	328.249
922.5	0	259.444	2771.67	4184.44	173.333	642.222	625.352	46.6667	160	183.333	216	37.1831	0	0	664.26	1241.11	331.701
923.5	0	253.333	2811.67	4210	171.667	618.333	624.789	43.3333	163.288	187.5	221.714	39.4366	0	0	667.504	1251.84	334.569
924.5	0	247.778	2847.78	4227.22	171.111	595	623.662	40	166.575	191.667	227.429	41.6901	0	0	669.994	1260.28	336.824
925.5	0	242.778	2878.89	4235.56	170.556	571.667	622.535	37.2222	170.411	195.833	233.714	43.3803	0	0	671.61	1266.15	338.393
926.5	0	238.333	2905	4235.56	170	549.444	621.972	34.4444	174.247	200	240	45.6338	0	0	672.474	1269.57	339.307
927.5	0	233.889	2926.67	4226.11	170	528.333	620.845	31.6667	178.082	204.167	246.857	48.4507	0	0	672.505	1270.36	339.518
928.5	0	230	2943.33	4208.33	170	507.778	620.282	28.8889	181.918	208.333	253.714	50.7042	0	0	671.663	1268.74	339.085
929.5	0	226.667	2955.56	4182.22	170	488.333	619.718	26.6667	186.301	212.5	260.571	53.5211	0	0	670.147	1264.7	338.005
930.5	0	223.333	2962.22	4147.22	170.556	470	619.155	24.4444	190.137	216.667	268	56.338	0	0	667.72	1258.03	336.222
931.5	0	220	2965	4105	171.111	452.778	619.155	22.7778	194.521	220.833	275.429	59.1549	0	0	664.697	1249.28	333.885
932.5	0	217.222	2962.78	4055	171.667	436.667	618.592	20.5556	198.904	225	283.429	62.5352	0	0	660.882	1238.21	330.926
933.5	0	215	2956.11	3998.33	172.222	422.222	618.592	18.8889	203.288	229.167	291.429	65.9155	0	0	656.512	1225.1	327.423
934.5	0	212.778	2945	3936.11	173.333	408.889	618.592	17.2222	207.671	233.333	300	69.2958	0	0	651.588	1210.21	323.442
935.5	0	210.556	2930.56	3867.78	174.444	397.222	619.155	16.1111	212.055	237.5	309.143	73.2394	0	0	646.268	1193.54	318.987
936.5	0	208.889	2911.67	3795.56	175.556	386.667	619.155	14.4444	216.986	241.667	318.286	77.1831	0	0	640.432	1175.46	314.155
937.5	0	207.778	2890	3719.44	176.667	377.222	619.718	13.3333	221.37	245.833	328	81.1268	0	0	634.321	1156.18	309.002
938.5	0	206.111	2864.44	3641.11	177.778	369.444	620.282	12.2222	226.301	250	337.714	85.6338	0	0	627.932	1135.89	303.579
939.5	0	205	2836.67	3560.56	179.444	363.333	621.408	11.1111	231.233	254.167	348.571	90.1408	0	0	621.545	1114.79	297.941
940.5	0	204.444	2806.11	3478.89	181.111	357.778	622.535	10	236.164	257.5	359.429	94.6479	0	0	614.901	1093.12	292.15
941.5	0	203.889	2773.89	3396.67	182.778	353.889	623.662	9.44444	241.096	261.667	370.286	99.7183	0	0	608.356	1071.07	286.254
942.5	0	203.333	2740	3315.56	185	351.111	625.352	8.33333	246.027	265.833	382.286	105.352	0	0	602.013	1048.99	280.355
943.5	0	203.333	2704.44	3235.56	186.667	349.444	626.479	7.77778	250.959	270	394.286	110.986	0	0	595.709	1026.91	274.454
944.5	0	203.333	2668.33	3157.78	189.444	349.444	628.732	6.66667	255.89	274.167	407.429	117.183	0	0	589.886	1005.18	268.647
945.5	0	203.333	2631.11	3082.22	191.667	350	630.423	6.11111	261.37	277.5	420.571	123.38	0	0	584.121	983.774	262.925
946.5	0	203.889	2593.89	3010	194.444	351.667	632.676	5.55556	266.301	281.667	434.286	130.141	0	0	578.894	963.002	257.373
947.5	0	204.444	2557.22	2941.67	197.222	355	635.493	5	271.233	285.833	448.571	137.465	0	0	574.225	943.092	252.052
948.5	0	205.556	2521.11	2877.22	200	358.889	638.31	4.44444	276.712	289.167	463.429	144.789	0	0	569.973	924.066	246.967
949.5	0	206.667	2485.56	2816.67	203.333	363.333	641.127	4.44444	281.644	293.333	478.857	153.239	0	0	566.3	905.842	242.096
950.5	0	208.333	2451.11	2761.11	207.222	369.444	644.507	3.88889	287.123	296.667	494.857	161.69	0	0	563.283	888.792	237.54
951.5	0	210	2418.33	2710	210.556	376.111	648.451	3.33333	292.055	300.833	511.429	170.704	0	0	560.843	872.913	233.296
952.5	0	212.778	2387.78	2663.33	215	383.889	652.394	3.33333	297.534	304.167	528.571	180.282	0	0	559.219	858.178	229.358
953.5	0	215.556	2358.33	2622.22	219.444	392.778	656.901	2.77778	303.014	308.333	546.286	190.423	0	0	558.291	844.719	225.761
954.5	0	218.889	2331.67	2585.56	223.889	402.222	661.408	2.77778	307.945	311.667	565.143	201.127	0	0	558.021	832.579	222.516
955.5	0	222.778	2307.78	2553.89	228.889	412.778	666.479	2.22222	313.425	315	584.571	212.394	0	0	558.586	821.857	219.65
956.5	0	227.222	2286.11	2526.67	234.444	424.444	671.549	2.22222	318.904	319.167	604	224.789	0	0	559.966	812.268	217.088
957.5	0	232.778	2267.22	2504.44	240	436.667	677.183	1.66667	323.836	322.5	625.143	237.746	0	0	562.085	804.154	214.919
958.5	0	238.889	2251.11	2486.67	246.111	450	683.38	1.66667	329.315	325.833	646.286	251.831	0	0	565.078	797.279	213.082
959.5	0	246.111	2237.78	2472.78	252.778	464.444	690.141	1.66667	334.247	329.167	668	267.042	0	0	568.868	791.581	211.559
960.5	0	254.444	2228.33	2463.33	260	480	697.465	1.11111	339.726	332.5	690.857	283.38	0	0	573.654	787.359	210.43
961.5	0	264.444	2221.11	2457.22	267.778	496.667	704.789	1.11111	345.205	335.833	714.286	300.282	0	0	579.195	784.077	209.554
962.5	0	276.111	2217.78	2455.56	275.556	514.444	713.239	1.11111	350.137	339.167	738.857	319.437	0	0	585.814	782.251	209.065
963.5	0	288.889	2217.22	2456.67	284.444	533.333	721.69	1.11111	355.616	342.5	763.429	339.155	0	0	593.147	781.371	208.83
964.5	0	304.444	2220.56	2461.67	293.333	553.889	731.268	0.555556	360.548	345.833	789.143	361.127	0	0	601.597	781.853	208.959
965.5	0	322.222	2226.67	2470	303.333	576.111	741.408	0.555556	365.479	349.167	816	384.789	0	0	611.124	783.345	209.358
966.5	0	342.778	2235.56	2480.56	313.889	599.444	752.113	0.555556	370.411	352.5	842.857	410.704	0	0	621.526	785.656	209.975
967.5	0	366.111	2248.33	2494.44	325.556	625	763.38	0.555556	375.89	355.833	870.857	438.31	0	0	633.162	789.184	210.918
968.5	0	393.333	2263.89	2511.11	337.778	652.222	775.775	0	380.822	359.167	899.429	468.732	0	0	645.876	793.698	212.125
969.5	0	425	2282.22	2530.56	350.556	681.667	788.732	0	385.753	361.667	929.143	501.408	0	0	659.765	799.173	213.588
970.5	0	461.111	2303.89	2551.67	364.444	713.333	802.817	0	390.685	365	958.857	537.465	0	0	674.948	805.466	215.27
971.5	0	502.222	2328.89	2575.56	378.889	747.778	818.028	0	395.068	368.333	989.714	576.901	0	0	691.527	812.901	217.257
972.5	0	550	2356.11	2601.67	395	785.556	833.803	0	400	370.833	1021.14	619.718	0	0	709.559	821.183	219.47
973.5	0	604.444	2386.67	2629.44	411.667	826.667	851.268	0	404.932	374.167	1053.14	667.042	0	0	729.246	830.47	221.952
974.5	0	667.222	2419.44	2660	429.444	871.667	869.296	0	409.315	377.5	1085.71	718.31	0	0	750.565	840.893	224.738
975.5	0	738.889	2455.56	2691.67	448.889	921.111	889.014	0	413.699	380	1118.86	774.648	0	0	773.738	852.47	227.832
976.5	0	820.556	2493.89	2725.56	469.444	975	909.859	0	418.082	382.5	1152.57	836.056	0	0	798.822	865.366	231.279
977.5	0	914.444	2535	2761.67	491.111	1035	931.831	0	422.466	385.833	1186.86	903.099	0	0	826.236	879.869	235.155
978.5	0	1021.11	2578.33	2798.89	514.444	1101.67	955.493	0	426.849	388.333	1221.71	976.901	0	0	855.981	896.043	239.478
979.5	0	1142.22	2624.44	2838.33	539.444	1175.56	980.845	0	431.233	390.833	1257.14	1057.46	0	0	888.394	914.475	244.404
980.5	0	1280.56	2672.78	2878.89	566.111	1258.33	1007.89	0	435.068	394.167	1293.14	1145.35	0	0	923.735	935.373	249.989
981.5	0	1437.78	2723.33	2921.67	594.444	1350.56	1036.62	0	439.452	396.667	1329.14	1241.69	0	0	962.239	959.489	256.434
982.5	0	1616.11	2776.67	2965.56	625	1455	1067.04	0	443.288	399.167	1365.71	1345.92	0	0	1004.25	987.451	263.907
983.5	0	1818.33	2831.67	3011.11	657.222	1572.22	1099.15	0	447.123	401.667	1402.29	1460.28	0	0	1050.08	1020.04	272.617
984.5	0	2047.22	2889.44	3057.78	691.667	1705	1133.52	0	450.411	404.167	1438.86	1584.23	0	0	1100.16	1058.36	282.858
985.5	0	2306.11	2949.44	3106.67	728.889	1855.56	1170.14	0	454.247	406.667	1476	1718.31	0	0	1155.15	1103.64	294.959
986.5	0	2598.89	3011.11	3156.67	768.333	2026.67	1209.01	0	457.534	409.167	1513.71	1864.23	0	0	1215.38	1157.2	309.274
987.5	0	2928.89	3075	3207.78	810	2222.78	1249.58	0	460.822	410.833	1550.86	2021.97	0	0	1281.32	1220.71	326.249
988.5	0	3300.56	3141.67	3260.56	854.444	2446.67	1292.96	0	464.11	413.333	1588	2192.68	0	0	1353.93	1296	346.372
989.5	0	3718.89	3210	3314.44	902.222	2703.89	1338.59	0	467.397	415.833	1625.71	2375.77	0	0	1433.77	1384.96	370.147
990.5	0	4189.44	3280.56	3369.44	953.333	3000	1386.48	0	470.137	417.5	1662.86	2573.52	0	0	1521.66	1490.09	398.244
991.5	0	4717.78	3352.78	3426.11	1007.22	3341.67	1437.18	0	472.877	420	1700	2785.35	0	0	1618.64	1613.69	431.276
992.5	0	5310	3427.78	3483.89	1065	3737.22	1490.7	0	475.616	421.667	1737.14	3011.83	0	0	1725.78	1758.56	469.996
993.5	0	5973.33	3504.44	3542.78	1126.11	4195	1547.04	0	478.356	424.167	1773.71	3253.52	0	0	1844.18	1927.51	515.15
994.5	0	6715	3583.33	3602.78	1191.67	4726.11	1605.63	0	480.548	425.833	1810.29	3511.55	0	0	1975.2	2123.98	567.656
995.5	0	7543.89	3664.44	3664.44	1261.67	5344.44	1667.04	0	482.74	427.5	1846.29	3785.35	0	0	2120.56	2351.75	628.531
996.5	0	8468.89	3747.22	3726.67	1335.56	6064.44	1731.27	0	484.932	429.167	1881.71	4075.49	0	0	2281.81	2614.85	698.849
997.5	0	9500.56	3832.78	3790	1415	6905	1798.31	0	487.123	430.833	1917.14	4381.97	0	0	2461.34	2918.32	779.953
998.5	0	10649.4	3920	3854.44	1498.89	7887.22	1868.17	0	488.767	432.5	1951.43	4705.35	0	0	2661.16	3267.66	873.318
999.5	0	11927.2	4009.44	3920	1588.33	9036.11	1940.85	0	490.411	434.167	1985.71	5045.07	0	0	2884.09	3669.15	980.621
	C1	C2	C3	C4	C5	C6	C7	C8	C9	C10	C11	C12	C13	C14
Total particles	2.09868e+08	4.82587e+08	3.46014e+08	4.83207e+08	5.93763e+08	5.15174e+08	3.69761e+08	1.28853e+08	6.17764e+07	1.18983e+08	1.81238e+08	1.42166e+08	1.54885e+08	2.09423e+08

## Sheet: cancer NTA raw data
L1	nm	paricles/ml diluted	Total EVs isolated	Total EVs/ml of plasma		L2	nm	paricles/ml diluted	Total EVs isolated	Total EVs/ml of plasma		L3	nm	paricles/ml diluted	Total EVs isolated	Total EVs/ml of plasma		L4	nm	paricles/ml diluted	Total EVs isolated	Total EVs/ml of plasma		L5	nm	paricles/ml diluted	Total EVs isolated	Total EVs/ml of plasma		L6	nm	paricles/ml diluted	Total EVs isolated	Total EVs/ml of plasma		L7	nm	paricles/ml diluted	Total EVs isolated	Total EVs/ml of plasma		L8	nm	paricles/ml diluted	Total EVs isolated	Total EVs/ml of plasma		L9	nm
	0.5	0	0	0			0.5	0	0	0			0.5	0	0	0			0.5	0	0	0			0.5	0	0	0			0.5	0	0	0			0.5	0	0	0			0.5	0	0	0			0.5
	1.5	0	0	0			1.5	0	0	0			1.5	0	0	0			1.5	0	0	0			1.5	0	0	0			1.5	0	0	0			1.5	0	0	0			1.5	0	0	0			1.5
	2.5	0	0	0			2.5	0	0	0			2.5	0	0	0			2.5	0	0	0			2.5	0	0	0			2.5	0	0	0			2.5	0	0	0			2.5	0	0	0			2.5
	3.5	0	0	0			3.5	0	0	0			3.5	0	0	0			3.5	0	0	0			3.5	0	0	0			3.5	0	0	0			3.5	0	0	0			3.5	0	0	0			3.5
	4.5	0	0	0			4.5	0	0	0			4.5	0	0	0			4.5	0	0	0			4.5	0	0	0			4.5	0	0	0			4.5	0	0	0			4.5	0	0	0			4.5
	5.5	0	0	0			5.5	0	0	0			5.5	0	0	0			5.5	0	0	0			5.5	0	0	0			5.5	0	0	0			5.5	0	0	0			5.5	0	0	0			5.5
	6.5	0	0	0			6.5	0	0	0			6.5	0	0	0			6.5	0	0	0			6.5	0	0	0			6.5	0	0	0			6.5	0	0	0			6.5	0	0	0			6.5
	7.5	0	0	0			7.5	0	0	0			7.5	0	0	0			7.5	0	0	0			7.5	0	0	0			7.5	0	0	0			7.5	1	2.2	0.8			7.5	0	0	0			7.5
	8.5	0	0	0			8.5	0	0	0			8.5	0	0	0			8.5	0	0	0			8.5	0	0	0			8.5	9	19.8	7.33333			8.5	43	94.6	34.4			8.5	0	0	0			8.5
	9.5	0	0	0			9.5	0	0	0			9.5	0	0	0			9.5	0	0	0			9.5	0	0	0			9.5	77	169.4	62.7407			9.5	364	800.8	291.2			9.5	0	0	0			9.5
	10.5	0	0	0			10.5	0	0	0			10.5	0	0	0			10.5	0	0	0			10.5	0	0	0			10.5	365	803	297.407			10.5	1150	2530	920			10.5	0	0	0			10.5
	11.5	0	0	0			11.5	0	0	0			11.5	0	0	0			11.5	1	2	0.740741			11.5	0	0	0			11.5	1135	2497	924.815			11.5	1780	3916	1424			11.5	0	0	0			11.5
	12.5	0	0	0			12.5	0	0	0			12.5	0	0	0			12.5	4	8	2.96296			12.5	0	0	0			12.5	2606	5733.2	2123.41			12.5	1679	3693.8	1343.2			12.5	0	0	0			12.5
	13.5	0	0	0			13.5	0	0	0			13.5	0	0	0			13.5	18	36	13.3333			13.5	0	0	0			13.5	4830	10626	3935.56			13.5	1163	2558.6	930.4			13.5	0	0	0			13.5
	14.5	0	0	0			14.5	0	0	0			14.5	0	0	0			14.5	64	128	47.4074			14.5	0	0	0			14.5	7708	16957.6	6280.59			14.5	700	1540	560			14.5	0	0	0			14.5
	15.5	0	0	0			15.5	0	0	0			15.5	0	0	0			15.5	193	386	142.963			15.5	0	0	0			15.5	11074	24362.8	9023.26			15.5	457	1005.4	365.6			15.5	0	0	0			15.5
	16.5	0	0	0			16.5	0	0	0			16.5	0	0	0			16.5	471	942	348.889			16.5	0	0	0			16.5	14747	32443.4	12016.1			16.5	462	1016.4	369.6			16.5	0	0	0			16.5
	17.5	0	0	0			17.5	0	0	0			17.5	73	146	53.0909			17.5	947	1894	701.481			17.5	0	0	0			17.5	18533	40772.6	15101			17.5	732	1610.4	585.6			17.5	0	0	0			17.5
	18.5	0	0	0			18.5	0	0	0			18.5	1063	2126	773.091			18.5	1601	3202	1185.93			18.5	0	0	0			18.5	22198	48835.6	18087.3			18.5	1235	2717	988			18.5	0	0	0			18.5
	19.5	0	0	0			19.5	0	0	0			19.5	3276	6552	2382.55			19.5	2332	4664	1727.41			19.5	0	0	0			19.5	25471	56036.2	20754.1			19.5	1841	4050.2	1472.8			19.5	0	0	0			19.5
	20.5	0	0	0			20.5	0	0	0			20.5	2628	5256	1911.27			20.5	3004	6008	2225.19			20.5	0	0	0			20.5	28072	61758.4	22873.5			20.5	2387	5251.4	1909.6			20.5	0	0	0			20.5
	21.5	0	0	0			21.5	0	0	0			21.5	666	1332	484.364			21.5	3528	7056	2613.33			21.5	0	0	0			21.5	29773	65500.6	24259.5			21.5	2808	6177.6	2246.4			21.5	0	0	0			21.5
	22.5	0	0	0			22.5	0	0	0			22.5	93	186	67.6364			22.5	3917	7834	2901.48			22.5	0	0	0			22.5	30454	66998.8	24814.4			22.5	3201	7042.2	2560.8			22.5	0	0	0			22.5
	23.5	0	0	0			23.5	0	0	0			23.5	390	780	283.636			23.5	4270	8540	3162.96			23.5	0	0	0			23.5	30133	66292.6	24552.8			23.5	3850	8470	3080			23.5	0	0	0			23.5
	24.5	0	0	0			24.5	1	2	0.655738			24.5	3768	7536	2740.36			24.5	4698	9396	3480			24.5	0	0	0			24.5	28959	63709.8	23596.2			24.5	5221	11486.2	4176.8			24.5	0	0	0			24.5
	25.5	0	0	0			25.5	3	6	1.96721			25.5	28294	56588	20577.5			25.5	5261	10522	3897.04			25.5	0	0	0			25.5	27167	59767.4	22136.1			25.5	7852	17274.4	6281.6			25.5	0	0	0			25.5
	26.5	0	0	0			26.5	9	18	5.90164			26.5	115943	231886	84322.2			26.5	5939	11878	4399.26			26.5	0	0	0			26.5	25020	55044	20386.7			26.5	12017	26437.4	9613.6			26.5	0	0	0			26.5
	27.5	0	0	0			27.5	24	48	15.7377			27.5	193570	387140	140778			27.5	6687	13374	4953.33			27.5	0	0	0			27.5	22763	50078.6	18547.6			27.5	17288	38033.6	13830.4			27.5	0	0	0			27.5
	28.5	0	0	0			28.5	57	114	37.377			28.5	126482	252964	91986.9			28.5	7501	15002	5556.3			28.5	0	0	0			28.5	20592	45302.4	16778.7			28.5	22467	49427.4	17973.6			28.5	0	0	0			28.5
	29.5	0	0	0			29.5	126	252	82.623			29.5	38828	77656	28238.5			29.5	8422	16844	6238.52			29.5	0	0	0			29.5	18653	41036.6	15198.7			29.5	26099	57417.8	20879.2			29.5	0	0	0			29.5
	30.5	0	0	0			30.5	255	510	167.213			30.5	7879	15758	5730.18			30.5	9432	18864	6986.67			30.5	0	0	0			30.5	17049	37507.8	13891.8			30.5	27215	59873	21772			30.5	0	0	0			30.5
	31.5	0	0	0			31.5	474	948	310.82			31.5	1595	3190	1160			31.5	10342	20684	7660.74			31.5	0	0	0			31.5	15857	34885.4	12920.5			31.5	25738	56623.6	20590.4			31.5	0	0	0			31.5
	32.5	0	0	0			32.5	805	1610	527.869			32.5	470	940	341.818			32.5	10832	21664	8023.7			32.5	0	0	0			32.5	15152	33334.4	12346.1			32.5	22354	49178.8	17883.2			32.5	0	0	0			32.5
	33.5	0	0	0			33.5	1254	2508	822.295			33.5	262	524	190.545			33.5	10645	21290	7885.19			33.5	0	0	0			33.5	15025	33055	12242.6			33.5	18091	39800.2	14472.8			33.5	0	0	0			33.5
	34.5	0	0	0			34.5	1794	3588	1176.39			34.5	300	600	218.182			34.5	9762	19524	7231.11			34.5	0	0	0			34.5	15611	34344.2	12720.1			34.5	13912	30606.4	11129.6			34.5	0	0	0			34.5
	35.5	0	0	0			35.5	2368	4736	1552.79			35.5	652	1304	474.182			35.5	8407	16814	6227.41			35.5	0	0	0			35.5	17119	37661.8	13948.8			35.5	10465	23023	8372			35.5	0	0	0			35.5
	36.5	0	0	0			36.5	2893	5786	1897.05			36.5	2211	4422	1608			36.5	6910	13820	5118.52			36.5	0	0	0			36.5	19865	43703	16186.3			36.5	8045	17699	6436			36.5	0	0	0			36.5
	37.5	0	0	0			37.5	3288	6576	2156.07			37.5	9032	18064	6568.73			37.5	5543	11086	4105.93			37.5	0	0	0			37.5	24296	53451.2	19796.7			37.5	6693	14724.6	5354.4			37.5	1	2.2	0.745763			37.5
	38.5	0	0	0			38.5	3493	6986	2290.49			38.5	34319	68638	24959.3			38.5	4455	8910	3300			38.5	0	0	0			38.5	30965	68123	25230.7			38.5	6512	14326.4	5209.6			38.5	2	4.4	1.49153			38.5
	39.5	0	0	0			39.5	3492	6984	2289.84			39.5	97457	194914	70877.8			39.5	3679	7358	2725.19			39.5	0	0	0			39.5	40382	88840.4	32903.9			39.5	9175	20185	7340			39.5	4	8.8	2.98305			39.5
	40.5	0	0	0			40.5	3308	6616	2169.18			40.5	177548	355096	129126			40.5	3183	6366	2357.78			40.5	0	0	0			40.5	52681	115898	42925.3			40.5	22750	50050	18200			40.5	7	15.4	5.22034			40.5
	41.5	0	0	0			41.5	2995	5990	1963.93			41.5	192218	384436	139795			41.5	2917	5834	2160.74			41.5	0	0	0			41.5	67133	147693	54701			41.5	59898	131776	47918.4			41.5	12	26.4	8.94915			41.5
	42.5	0	0	0			42.5	2620	5240	1718.03			42.5	123438	246876	89773.1			42.5	2832	5664	2097.78			42.5	0	0	0			42.5	81785	179927	66639.6			42.5	106715	234773	85372			42.5	18	39.6	13.4237			42.5
	43.5	0	0	0			43.5	2245	4490	1472.13			43.5	50425	100850	36672.7			43.5	2891	5782	2141.48			43.5	0	0	0			43.5	93706	206153	76353			43.5	118450	260590	94760			43.5	27	59.4	20.1356			43.5
	44.5	0	0	0			44.5	1918	3836	1257.7			44.5	15652	31304	11383.3			44.5	3059	6118	2265.93			44.5	0	0	0			44.5	100037	220081	81511.6			44.5	89667	197267	71733.6			44.5	38	83.6	28.339			44.5
	45.5	0	0	0			45.5	1671	3342	1095.74			45.5	5897	11794	4288.73			45.5	3307	6614	2449.63			45.5	0	0	0			45.5	99343	218555	80946.1			45.5	58779	129314	47023.2			45.5	53	116.6	39.5254			45.5
	46.5	0	0	0			46.5	1518	3036	995.41			46.5	4598	9196	3344			46.5	3610	7220	2674.07			46.5	0	0	0			46.5	92275	203005	75187			46.5	45163	99358.6	36130.4			46.5	72	158.4	53.6949			46.5
	47.5	0	0	0			47.5	1463	2926	959.344			47.5	5415	10830	3938.18			47.5	3948	7896	2924.44			47.5	1	2.2	0.628571			47.5	81078	178372	66063.6			47.5	42288	93033.6	33830.4			47.5	98	215.6	73.0847			47.5
	48.5	0	0	0			48.5	1503	3006	985.574			48.5	6808	13616	4951.27			48.5	4321	8642	3200.74			48.5	3	6.6	1.88571			48.5	68418	150520	55748			48.5	41620	91564	33296			48.5	133	292.6	99.1864			48.5
	49.5	2	4	1.33333			49.5	1629	3258	1068.2			49.5	8487	16974	6172.36			49.5	4749	9498	3517.78			49.5	7	15.4	4.4			49.5	56384	124045	45942.5			49.5	40403	88886.6	32322.4			49.5	182	400.4	135.729			49.5
	50.5	5	10	3.33333			50.5	1833	3666	1201.97			50.5	10428	20856	7584			50.5	5295	10590	3922.22			50.5	16	35.2	10.0571			50.5	46119	101462	37578.4			50.5	39306	86473.2	31444.8			50.5	252	554.4	187.932			50.5
	51.5	11	22	7.33333			51.5	2104	4208	1379.67			51.5	12665	25330	9210.91			51.5	6068	12136	4494.81			51.5	36	79.2	22.6286			51.5	37962	83516.4	30932			51.5	39925	87835	31940			51.5	352	774.4	262.508			51.5
	52.5	23	46	15.3333			52.5	2431	4862	1594.1			52.5	15246	30492	11088			52.5	7229	14458	5354.81			52.5	76	167.2	47.7714			52.5	31772	69898.4	25888.3			52.5	43530	95766	34824			52.5	499	1097.8	372.136			52.5
	53.5	49	98	32.6667			53.5	2804	5608	1838.69			53.5	18204	36408	13239.3			53.5	8960	17920	6637.04			53.5	150	330	94.2857			53.5	27208	59857.6	22169.5			53.5	50506	111113	40404.8			53.5	710	1562	529.492			53.5
	54.5	102	204	68			54.5	3212	6424	2106.23			54.5	21539	43078	15664.7			54.5	11400	22800	8444.44			54.5	281	618.2	176.629			54.5	23901	52582.2	19474.9			54.5	60358	132788	48286.4			54.5	1014	2230.8	756.203			54.5
	55.5	207	414	138			55.5	3645	7290	2390.16			55.5	25200	50400	18327.3			55.5	14560	29120	10785.2			55.5	497	1093.4	312.4			55.5	21527	47359.4	17540.5			55.5	72333	159133	57866.4			55.5	1447	3183.4	1079.12			55.5
	56.5	405	810	270			56.5	4094	8188	2684.59			56.5	29077	58154	21146.9			56.5	18276	36552	13537.8			56.5	833	1832.6	523.6			56.5	19831	43628.2	16158.6			56.5	86558	190428	69246.4			56.5	2062	4536.4	1537.76			56.5
	57.5	743	1486	495.333			57.5	4550	9100	2983.61			57.5	33032	66064	24023.3			57.5	22265	44530	16492.6			57.5	1328	2921.6	834.743			57.5	18623	40970.6	15174.3			57.5	105321	231706	84256.8			57.5	2929	6443.8	2184.34			57.5
	58.5	1252	2504	834.667			58.5	5006	10012	3282.62			58.5	37018	74036	26922.2			58.5	26303	52606	19483.7			58.5	2018	4439.6	1268.46			58.5	17773	39100.6	14481.7			58.5	132840	292248	106272			58.5	4153	9136.6	3097.15			58.5
	59.5	1922	3844	1281.33			59.5	5456	10912	3577.7			59.5	41459	82918	30152			59.5	30558	61116	22635.6			59.5	2933	6452.6	1843.6			59.5	17196	37831.2	14011.6			59.5	171237	376721	136990			59.5	5881	12938.2	4385.83			59.5
	60.5	2699	5398	1799.33			60.5	5897	11794	3866.89			60.5	48240	96480	35083.6			60.5	35995	71990	26663			60.5	4093	9004.6	2572.74			60.5	16850	37070	13729.6			60.5	215803	474767	172642			60.5	8320	18304	6204.75			60.5
	61.5	3507	7014	2338			61.5	6325	12650	4147.54			61.5	62477	124954	45437.8			61.5	44341	88682	32845.2			61.5	5505	12111	3460.29			61.5	16726	36797.2	13628.6			61.5	257566	566645	206053			61.5	11761	25874.2	8770.92			61.5
	62.5	4286	8572	2857.33			62.5	6739	13478	4419.02			62.5	94362	188724	68626.9			62.5	56965	113930	42196.3			62.5	7175	15785	4510			62.5	16845	37059	13725.6			62.5	291350	640970	233080			62.5	16590	36498	12372.2			62.5
	63.5	5009	10018	3339.33			63.5	7142	14284	4683.28			63.5	156603	313206	113893			63.5	73369	146738	54347.4			63.5	9109	20039.8	5725.66			63.5	17255	37961	14059.6			63.5	318010	699622	254408			63.5	23301	51262.2	17377			63.5
	64.5	5686	11372	3790.67			64.5	7534	15068	4940.33			64.5	242133	484266	176097			64.5	91281	182562	67615.6			64.5	11335	24937	7124.86			64.5	18028	39661.6	14689.5			64.5	339526	746957	271621			64.5	32488	71473.6	24228.3			64.5
	65.5	6343	12686	4228.67			65.5	7919	15838	5192.79			65.5	304947	609894	221780			65.5	108592	217184	80438.5			65.5	13917	30617.4	8747.83			65.5	19265	42383	15697.4			65.5	355767	782687	284614			65.5	44827	98619.4	33430.3			65.5
	66.5	7011	14022	4674			66.5	8303	16606	5444.59			66.5	313620	627240	228087			66.5	125062	250124	92638.5			66.5	16979	37353.8	10672.5			66.5	21096	46411.2	17189.3			66.5	365919	805022	292735			66.5	61058	134328	45534.8			66.5
	67.5	7713	15426	5142			67.5	8693	17386	5700.33			67.5	296628	593256	215729			67.5	142519	285038	105570			67.5	20721	45586.2	13024.6			67.5	23694	52126.8	19306.2			67.5	370573	815261	296458			67.5	81973	180341	61132.4			67.5
	68.5	8476	16952	5650.67			68.5	9097	18194	5965.25			68.5	291733	583466	212169			68.5	164182	328364	121616			68.5	25453	55996.6	15999			68.5	27274	60002.8	22223.3			68.5	371855	818081	297484			68.5	108476	238647	80897.4			68.5
	69.5	9329	18658	6219.33			69.5	9526	19052	6246.56			69.5	294150	588300	213927			69.5	193716	387432	143493			69.5	31629	69583.8	19881.1			69.5	32107	70635.4	26161.3			69.5	372408	819298	297926			69.5	141787	311931	105739			69.5
	70.5	10323	20646	6882			70.5	9998	19996	6556.07			70.5	275262	550524	200191			70.5	233822	467644	173201			70.5	39896	87771.2	25077.5			70.5	38519	84741.8	31385.9			70.5	374561	824034	299649			70.5	183844	404457	137104			70.5
	71.5	11540	23080	7693.33			71.5	10538	21076	6910.16			71.5	230323	460646	167508			71.5	284466	568932	210716			71.5	51181	112598	32170.9			71.5	46879	103134	38197.7			71.5	379853	835677	303882			71.5	237848	523266	177378			71.5
	72.5	13107	26214	8738			72.5	11182	22364	7332.46			72.5	183068	366136	133140			72.5	341912	683824	253268			72.5	66821	147006	42001.8			72.5	57584	126685	46920.3			72.5	388787	855331	311030			72.5	308482	678660	230054			72.5
	73.5	15210	30420	10140			73.5	11993	23986	7864.26			73.5	154581	309162	112423			73.5	399636	799272	296027			73.5	88716	195175	55764.3			73.5	71010	156222	57860			73.5	400964	882121	320771			73.5	401114	882451	299136			73.5
	74.5	18112	36224	12074.7			74.5	13063	26126	8565.9			74.5	148622	297244	108089			74.5	450786	901572	333916			74.5	119434	262755	75072.8			74.5	87497	192493	71293.9			74.5	415795	914749	332636			74.5	519647	1.14322e+06	387533			74.5
	75.5	22171	44342	14780.7			75.5	14537	29074	9532.46			75.5	159677	319354	116129			75.5	490835	981670	363581			75.5	162125	356675	101907			75.5	107365	236203	87482.6			75.5	433448	953586	346758			75.5	663824	1.46041e+06	495055			75.5
	76.5	27854	55708	18569.3			76.5	16615	33230	10895.1			76.5	182338	364676	132609			76.5	519380	1038760	384726			76.5	220143	484315	138376			76.5	131027	288259	106763			76.5	455369	1.00181e+06	364295			76.5	827712	1.82097e+06	617277			76.5
	77.5	35755	71510	23836.7			77.5	19569	39138	12832.1			77.5	214188	428376	155773			77.5	539922	1079844	399942			77.5	296459	652210	186346			77.5	159070	349954	129613			77.5	484027	1.06486e+06	387222			77.5	1000630	2201386	746233			77.5
	78.5	46604	93208	31069.3			78.5	23741	47482	15567.9			78.5	255578	511156	185875			78.5	556217	1112434	412013			78.5	393021	864646	247042			78.5	192073	422561	156504			78.5	522021	1.14845e+06	417617			78.5	1170242	2.57453e+06	872723			78.5
	79.5	61270	122540	40846.7			79.5	29536	59072	19367.9			79.5	309233	618466	224897			79.5	568055	1136110	420781			79.5	510325	1122715	320776			79.5	230247	506543	187609			79.5	571007	1.25622e+06	456806			79.5	1326198	2.91764e+06	989029			79.5
	80.5	80762	161524	53841.3			80.5	37427	74854	24542.3			80.5	379771	759542	276197			80.5	573168	1146336	424569			80.5	647414	1.42431e+06	406946			80.5	273532	601770	222878			80.5	630890	1387958	504712			80.5	1462760	3218072	1.09087e+06			80.5
	81.5	106235	212470	70823.3			81.5	47959	95918	31448.5			81.5	471888	943776	343191			81.5	574237	1148474	425361			81.5	802396	1.76527e+06	504363			81.5	322553	709617	262821			81.5	699565	1539043	559652			81.5	1579705	3475351	1.17809e+06			81.5
	82.5	138998	277996	92665.3			82.5	61757	123514	40496.4			82.5	586468	1172936	426522			82.5	581483	1162966	430728			82.5	973388	2.14145e+06	611844			82.5	379325	834515	309080			82.5	773487	1.70167e+06	618790			82.5	1681602	3.69952e+06	1.25408e+06			82.5
	83.5	180544	361088	120363			83.5	79519	159038	52143.6			83.5	716543	1433086	521122			83.5	607913	1215826	450306			83.5	1159672	2.55128e+06	728937			83.5	445988	981174	363398			83.5	849269	1.86839e+06	679415			83.5	1776117	3.90746e+06	1.32456e+06			83.5
	84.5	232604	465208	155069			84.5	101940	203880	66845.9			84.5	847218	1694436	616159			84.5	663372	1326744	491387			84.5	1363004	2.99861e+06	856745			84.5	522420	1149324	425676			84.5	926130	2037486	740904			84.5	1872021	4.11845e+06	1.39608e+06			84.5
	85.5	297203	594406	198135			85.5	129555	259110	84954.1			85.5	961333	1922666	699151			85.5	751559	1503118	556710			85.5	1589094	3.49601e+06	998859			85.5	605977	1.33315e+06	493759			85.5	1008025	2217655	806420			85.5	1977462	4.35042e+06	1.47472e+06			85.5
	86.5	376726	753452	251151			86.5	162528	325056	106576			86.5	1046898	2093796	761380			86.5	868962	1737924	643676			86.5	1848778	4.06731e+06	1.16209e+06			86.5	694298	1.52746e+06	565724			86.5	1103125	2426875	882500			86.5	2098650	4617030	1.56509e+06			86.5
	87.5	473958	947916	315972			87.5	200468	400936	131454			87.5	1100499	2200998	800363			87.5	1004455	2008910	744041			87.5	2157834	4.74723e+06	1.35635e+06			87.5	788181	1.734e+06	642222			87.5	1218678	2.68109e+06	974942			87.5	2238918	4.92562e+06	1.6697e+06			87.5
	88.5	592081	1184162	394721			88.5	242407	484814	158955			88.5	1125560	2251120	818589			88.5	1140531	2281062	844838			88.5	2534307	5.57548e+06	1.59299e+06			88.5	891780	1961916	726636			88.5	1352706	2.97595e+06	1.08216e+06			88.5	2398152	5.27593e+06	1.78845e+06			88.5
	89.5	734598	1469196	489732			89.5	286998	573996	188195			89.5	1129051	2258102	821128			89.5	1257459	2514918	931451			89.5	2993142	6.58491e+06	1.8814e+06			89.5	1010632	2.22339e+06	823478			89.5	1488544	3.2748e+06	1.19084e+06			89.5	2572794	5.66015e+06	1.91869e+06			89.5
	90.5	905177	1810354	603451			90.5	332868	665736	218274			90.5	1119561	2239122	814226			90.5	1339630	2679260	992319			90.5	3539363	7.7866e+06	2.22474e+06			90.5	1149533	2.52897e+06	936657			90.5	1598778	3.51731e+06	1.27902e+06			90.5	2756638	6.0646e+06	2.0558e+06			90.5
	91.5	1107437	2214874	738291			91.5	378981	757962	248512			91.5	1106616	2213232	804812			91.5	1380955	2761910	1.02293e+06			91.5	4162234	9.15691e+06	2.61626e+06			91.5	1311446	2.88518e+06	1.06859e+06			91.5	1658294	3.64825e+06	1.32664e+06			91.5	2942404	6.47329e+06	2.19434e+06			91.5
	92.5	1344728	2689456	896485			92.5	424821	849642	278571			92.5	1099906	2199812	799932			92.5	1385978	2771956	1.02665e+06			92.5	4833205	10633051	3.03801e+06			92.5	1497408	3.2943e+06	1.22011e+06			92.5	1657441	3.64637e+06	1.32595e+06			92.5	3123703	6.87215e+06	2.32954e+06			92.5
	93.5	1620006	3240012	1080004			93.5	470344	940688	308422			93.5	1107970	2215940	805796			93.5	1366205	2732410	1.012e+06			93.5	5509417	1.21207e+07	3.46306e+06			93.5	1706959	3.75531e+06	1.39086e+06			93.5	1605400	3531880	1284320			93.5	3296760	7252872	2.4586e+06			93.5
	94.5	1935911	3871822	1.29061e+06			94.5	515762	1031524	338205			94.5	1136709	2273418	826697			94.5	1334338	2668676	988399			94.5	6142421	1.35133e+07	3.86095e+06			94.5	1938745	4265239	1.57972e+06			94.5	1522510	3349522	1218008			94.5	3461344	7.61496e+06	2.58134e+06			94.5
	95.5	2295113	4590226	1.53008e+06			95.5	561280	1122560	368052			95.5	1188245	2376490	864178			95.5	1299955	2599910	962930			95.5	6689228	1.47163e+07	4.20466e+06			95.5	2191133	4.82049e+06	1.78537e+06			95.5	1429066	3.14395e+06	1.14325e+06			95.5	3620684	7.9655e+06	2.70017e+06			95.5
	96.5	2700926	5401852	1.80062e+06			96.5	606931	1213862	397988			96.5	1260390	2520780	916647			96.5	1268235	2536470	939433			96.5	7121549	1.56674e+07	4.4764e+06			96.5	2462739	5.41803e+06	2.00668e+06			96.5	1338526	2.94476e+06	1.07082e+06			96.5	3780453	8.317e+06	2.81932e+06			96.5
	97.5	3158042	6316084	2.10536e+06			97.5	652568	1305136	427913			97.5	1346901	2693802	979564			97.5	1241033	2482066	919284			97.5	7429945	16345879	4.67025e+06			97.5	2752798	6.05616e+06	2.24302e+06			97.5	1257198	2.76584e+06	1.00576e+06			97.5	3947079	8.68357e+06	2.94358e+06			97.5
	98.5	3673142	7346284	2.44876e+06			98.5	698018	1396036	457717			98.5	1438706	2877412	1.04633e+06			98.5	1218653	2437306	902706			98.5	7622104	1.67686e+07	4.79104e+06			98.5	3061285	6734827	2.49438e+06			98.5	1187423	2.61233e+06	949938			98.5	4125670	9076474	3.07677e+06			98.5
	99.5	4255011	8510022	2836674			99.5	743314	1486628	487419			99.5	1526025	3052050	1.10984e+06			99.5	1201140	2402280	889733			99.5	7717024	1.69775e+07	4.8507e+06			99.5	3388744	7.45524e+06	2.7612e+06			99.5	1130562	2.48724e+06	904450			99.5	4317889	9.49936e+06	3.22012e+06			99.5
	100.5	4913846	9827692	3.2759e+06			100.5	788954	1577908	517347			100.5	1600887	3201774	1.16428e+06			100.5	1188745	2377490	880552			100.5	7738062	1.70237e+07	4.86392e+06			100.5	3735842	8.21885e+06	3.04402e+06			100.5	1088163	2.39396e+06	870530			100.5	4520285	9944627	3371060			100.5
	101.5	5659566	11319132	3773044			101.5	836100	1672200	548262			101.5	1659133	3318266	1.20664e+06			101.5	1181739	2363478	875362			101.5	7707347	1.69562e+07	4.84462e+06			101.5	4102747	9.02604e+06	3.34298e+06			101.5	1061688	2.33571e+06	849350			101.5	4723784	1.03923e+07	3.52282e+06			101.5
	102.5	6499283	12998566	4.33286e+06			102.5	886677	1773354	581428			102.5	1701068	3402136	1.23714e+06			102.5	1179956	2359912	874041			102.5	7642721	1.6814e+07	4.804e+06			102.5	4488479	9.87465e+06	3.65728e+06			102.5	1051839	2.31405e+06	841471			102.5	4914945	10812879	3.66538e+06			102.5
	103.5	7434413	14868826	4.95628e+06			103.5	943329	1886658	618576			103.5	1730570	3461140	1.2586e+06			103.5	1182470	2364940	875904			103.5	7557023	1.66255e+07	4.75013e+06			103.5	4890402	1.07589e+07	3984772			103.5	1058200	2328040	846560			103.5	5078959	1.11737e+07	3.7877e+06			103.5
	104.5	8458211	16916422	5.63881e+06			104.5	1009231	2018462	661791			104.5	1753259	3506518	1.2751e+06			104.5	1187727	2375454	879798			104.5	7458842	1.64095e+07	4.68841e+06			104.5	5303975	11668745	4.32176e+06			104.5	1079322	2.37451e+06	863458			104.5	5203540	11447788	3.88061e+06			104.5
	105.5	9554482	19108964	6.36965e+06			105.5	1087767	2175534	713290			105.5	1774715	3549430	1.2907e+06			105.5	1194242	2388484	884624			105.5	7353797	1.61784e+07	4.62239e+06			105.5	5722849	1.25903e+07	4.66306e+06			105.5	1113061	2.44873e+06	890449			105.5	5282265	11620983	3.93932e+06			105.5
	106.5	10697988	21395976	7131992			106.5	1182090	2364180	775141			106.5	1799500	3599000	1.30873e+06			106.5	1201474	2402948	889981			106.5	7245678	1.59405e+07	4.55443e+06			106.5	6139299	1.35065e+07	5.00239e+06			106.5	1156927	2.54524e+06	925542			106.5	5316137	1.16955e+07	3.96458e+06			106.5
	107.5	11856586	23713172	7.90439e+06			107.5	1294627	2589254	848936			107.5	1831044	3662088	1.33167e+06			107.5	1210231	2420462	896467			107.5	7137211	1.57019e+07	4.48625e+06			107.5	6544899	1.43988e+07	5.33288e+06			107.5	1208332	2.65833e+06	966666			107.5	5312957	1.16885e+07	3.96221e+06			107.5
	108.5	12994660	25989320	8.66311e+06			108.5	1426631	2853262	935496			108.5	1871911	3743822	1.36139e+06			108.5	1222166	2444332	905308			108.5	7030456	1.5467e+07	4.41914e+06			108.5	6931292	1.52488e+07	5.64772e+06			108.5	1264721	2.78239e+06	1.01178e+06			108.5	5285006	1.1627e+07	3.94136e+06			108.5
	109.5	14077096	28154192	9.38473e+06			109.5	1577846	3155692	1.03465e+06			109.5	1923856	3847712	1399168			109.5	1238572	2477144	917461			109.5	6926977	1.52393e+07	4.3541e+06			109.5	7290910	16040002	5.94074e+06			109.5	1323642	2.91201e+06	1.05891e+06			109.5	5246063	1.15413e+07	3.91232e+06			109.5
	110.5	15072996	30145992	10048664			110.5	1746392	3492784	1.14518e+06			110.5	1987438	3974876	1.44541e+06			110.5	1259219	2518438	932755			110.5	6827931	1.50214e+07	4.29184e+06			110.5	7617497	1.67585e+07	6.20685e+06			110.5	1382789	3.04214e+06	1.10623e+06			110.5	5208734	1.14592e+07	3.88448e+06			110.5
	111.5	15958490	31916980	1.0639e+07			111.5	1928903	3857806	1.26485e+06			111.5	2061360	4122720	1.49917e+06			111.5	1281924	2563848	949573			111.5	6734157	1.48151e+07	4.2329e+06			111.5	7906378	1.7394e+07	6.44223e+06			111.5	1440042	3.16809e+06	1.15203e+06			111.5	5182655	11401841	3.86503e+06			111.5
	112.5	16718298	33436596	11145532			112.5	2120897	4241794	1.39075e+06			112.5	2141924	4283848	1.55776e+06			112.5	1303052	2606104	965224			112.5	6646267	1.46218e+07	4.17765e+06			112.5	8154485	17939867	6.6444e+06			112.5	1493502	3.2857e+06	1.1948e+06			112.5	5173720	11382184	3.85837e+06			112.5
	113.5	17346009	34692018	11564006			113.5	2317304	4634608	1.51954e+06			113.5	2222953	4445906	1.61669e+06			113.5	1318633	2637266	976765			113.5	6564743	1.44424e+07	4.12641e+06			113.5	8360200	18392440	6.81201e+06			113.5	1541514	3.39133e+06	1.23321e+06			113.5	5184130	11405086	3.86613e+06			113.5
	114.5	17843300	35686600	1.18955e+07			114.5	2513041	5026082	1.6479e+06			114.5	2296321	4592642	1.67005e+06			114.5	1325555	2651110	981893			114.5	6489984	1.4278e+07	4.07942e+06			114.5	8523108	1.87508e+07	6.94475e+06			114.5	1582669	3.48187e+06	1.26614e+06			114.5	5212999	1.14686e+07	3.88766e+06			114.5
	115.5	18218425	36436850	1.21456e+07			115.5	2703540	5407080	1.77281e+06			115.5	2353105	4706210	1.71135e+06			115.5	1322340	2644680	979511			115.5	6422308	1.41291e+07	4.03688e+06			115.5	8643746	1.90162e+07	7.04305e+06			115.5	1615798	3.55476e+06	1.29264e+06			115.5	5257198	1.15658e+07	3.92062e+06			115.5
	116.5	18484361	36968722	1.23229e+07			116.5	2885132	5770264	1.89189e+06			116.5	2385193	4770386	1.73469e+06			116.5	1309305	2618610	969856			116.5	6361916	1.39962e+07	3.99892e+06			116.5	8723397	1.91915e+07	7.10795e+06			116.5	1639968	3.60793e+06	1.31197e+06			116.5	5312262	1.1687e+07	3.96169e+06			116.5
	117.5	18656908	37313816	1.24379e+07			117.5	3055266	6110532	2.00345e+06			117.5	2387027	4774054	1.73602e+06			117.5	1288176	2576352	954204			117.5	6308818	1.38794e+07	3.96554e+06			117.5	8763953	1.92807e+07	7.141e+06			117.5	1654506	3.63991e+06	1.3236e+06			117.5	5373194	1.1821e+07	4.00713e+06			117.5
	118.5	18752982	37505964	12501988			118.5	3212565	6425130	2106600			118.5	2356987	4713974	1.71417e+06			118.5	1261428	2522856	934391			118.5	6262787	1.37781e+07	3.93661e+06			118.5	8767842	1.92893e+07	7.14417e+06			118.5	1659063	3.64994e+06	1.32725e+06			118.5	5435109	1.19572e+07	4.0533e+06			118.5
	119.5	18789216	37578432	12526144			119.5	3356754	6713508	2.20115e+06			119.5	2297911	4595822	1671208			119.5	1231645	2463290	912330			119.5	6223321	1.36913e+07	3.9118e+06			119.5	8737993	1.92236e+07	7.11985e+06			119.5	1653709	3.63816e+06	1.32297e+06			119.5	5493676	1.20861e+07	4.09698e+06			119.5
	120.5	18780912	37561824	12520608			120.5	3488505	6977010	2.28754e+06			120.5	2216482	4432964	1.61199e+06			120.5	1201075	2402150	889685			120.5	6189662	1.36173e+07	3.89064e+06			120.5	8677810	19091182	7.07081e+06			120.5	1639040	3605888	1311232			120.5	5545341	1.21998e+07	4.13551e+06			120.5
	121.5	18741333	37482666	12494222			121.5	3609223	7218446	2.3667e+06			121.5	2121639	4243278	1.54301e+06			121.5	1171453	2342906	867743			121.5	6160845	13553859	3.87253e+06			121.5	8591131	1.89005e+07	7.00018e+06			121.5	1616271	3.5558e+06	1.29302e+06			121.5	5587364	1.22922e+07	4.16685e+06			121.5
	122.5	18681305	37362610	1.24542e+07			122.5	3720822	7441644	2.43988e+06			122.5	2022570	4045140	1470960			122.5	1144015	2288030	847419			122.5	6135786	1.34987e+07	3.85678e+06			122.5	8482163	1.86608e+07	6.91139e+06			122.5	1587268	3.49199e+06	1.26981e+06			122.5	5617696	1.23589e+07	4.18947e+06			122.5
	123.5	18609073	37218146	1.2406e+07			123.5	3825479	7650958	2.50851e+06			123.5	1926980	3853960	1401440			123.5	1119615	2239230	829344			123.5	6113389	1.34495e+07	3.8427e+06			123.5	8355381	1.83818e+07	6.80809e+06			123.5	1554492	3.41988e+06	1.24359e+06			123.5	5634748	1.23964e+07	4.20218e+06			123.5
	124.5	18530365	37060730	1.23536e+07			124.5	3925390	7850780	2.57403e+06			124.5	1840113	3680226	1338264			124.5	1098873	2197746	813980			124.5	6092652	1.34038e+07	3.82967e+06			124.5	8215411	1.80739e+07	6.69404e+06			124.5	1520863	3.3459e+06	1.21669e+06			124.5	5637143	1.24017e+07	4.20397e+06			124.5
	125.5	18448631	36897262	1.22991e+07			125.5	4022534	8045068	2.63773e+06			125.5	1764652	3529304	1.28338e+06			125.5	1082291	2164582	801697			125.5	6072773	1.33601e+07	3.81717e+06			125.5	8066891	1.77472e+07	6.57302e+06			125.5	1489536	3.27698e+06	1.19163e+06			125.5	5623507	1.23717e+07	4.1938e+06			125.5
	126.5	18365403	36730806	12243602			126.5	4118448	8236896	2.70062e+06			126.5	1701276	3402552	1.23729e+06			126.5	1070329	2140658	792836			126.5	6053231	1.33171e+07	3.80489e+06			126.5	7914338	1.74115e+07	6.44872e+06			126.5	1463648	3.22003e+06	1.17092e+06			126.5	5592382	1.23032e+07	4.17059e+06			126.5
	127.5	18280732	36561464	1.21872e+07			127.5	4214047	8428094	2.76331e+06			127.5	1649505	3299010	1199640			127.5	1063432	2126864	787727			127.5	6033834	1.32744e+07	3.7927e+06			127.5	7762026	1.70765e+07	6.32461e+06			127.5	1446056	3.18132e+06	1.15684e+06			127.5	5542297	1.21931e+07	4.13324e+06			127.5
	128.5	18193663	36387326	1.21291e+07			128.5	4309506	8619012	2.82591e+06			128.5	1608530	3217060	1169840			128.5	1062016	2124032	786679			128.5	6014744	1.32324e+07	3.7807e+06			128.5	7613885	16750547	6.20391e+06			128.5	1439107	3.16604e+06	1.15129e+06			128.5	5472006	1.20384e+07	4.08082e+06			128.5
	129.5	18102694	36205388	1.20685e+07			129.5	4404232	8808464	2.88802e+06			129.5	1577822	3155644	1.14751e+06			129.5	1066417	2132834	789939			129.5	5996460	13192212	3.7692e+06			129.5	7473417	1.64415e+07	6.08945e+06			129.5	1444442	3.17777e+06	1.15555e+06			129.5	5380845	11837859	4.01283e+06			129.5
	130.5	18006172	36012344	1.20041e+07			130.5	4496947	8993894	2.94882e+06			130.5	1557471	3114942	1.13271e+06			130.5	1076811	2153622	797638			130.5	5979776	1.31555e+07	3.75872e+06			130.5	7343638	1.6156e+07	5.98371e+06			130.5	1462849	3.21827e+06	1.17028e+06			130.5	5269106	1.1592e+07	3.9295e+06			130.5
	131.5	17902600	35805200	1.19351e+07			131.5	4585864	9171728	3.00712e+06			131.5	1548198	3096396	1.12596e+06			131.5	1093121	2186242	809719			131.5	5965707	1.31246e+07	3.74987e+06			131.5	7227046	1.58995e+07	5.8887e+06			131.5	1494136	3.2871e+06	1.19531e+06			131.5	5138336	1.13043e+07	3.83198e+06			131.5
	132.5	17790827	35581654	1.18606e+07			132.5	4668944	9337888	3.0616e+06			132.5	1551061	3102122	1.12804e+06			132.5	1114926	2229852	825871			132.5	5955386	1.31018e+07	3.74339e+06			132.5	7125593	1.56763e+07	5.80604e+06			132.5	1537036	3.38148e+06	1.22963e+06			132.5	4991435	10981157	3.72243e+06			132.5
	133.5	17670123	35340246	11780082			133.5	4744178	9488356	3.11094e+06			133.5	1566803	3133606	1.13949e+06			133.5	1141398	2282796	845480			133.5	5949941	1.30899e+07	3.73996e+06			133.5	7040682	1.54895e+07	5.73685e+06			133.5	1589157	3.49615e+06	1.27133e+06			133.5	4832520	10631544	3.60391e+06			133.5
	134.5	17540157	35080314	11693438			134.5	4809854	9619708	3.154e+06			134.5	1594878	3189756	1.15991e+06			134.5	1171285	2342570	867619			134.5	5950364	1.30908e+07	3.74023e+06			134.5	6973165	15340963	5.68184e+06			134.5	1647020	3623444	1317616			134.5	4666563	1.02664e+07	3.48015e+06			134.5
	135.5	17400909	34801818	11600606			135.5	4864752	9729504	3.19e+06			135.5	1632321	3264642	1.18714e+06			135.5	1202962	2405924	891083			135.5	5957369	1.31062e+07	3.74463e+06			135.5	6923359	1.52314e+07	5.64126e+06			135.5	1706234	3.75371e+06	1.36499e+06			135.5	4498859	9.89749e+06	3.35508e+06			135.5
	136.5	17252554	34505108	1.15017e+07			136.5	4908256	9816512	3.21853e+06			136.5	1672871	3345742	1.21663e+06			136.5	1234554	2469108	914484			136.5	5971270	13136794	3.75337e+06			136.5	6891064	1.51603e+07	5.61494e+06			136.5	1761853	3.87608e+06	1.40948e+06			136.5	4334474	9.53584e+06	3.23249e+06			136.5
	137.5	17095342	34190684	1.13969e+07			137.5	4940360	9880720	3.23958e+06			137.5	1706911	3413822	1.24139e+06			137.5	1264125	2528250	936389			137.5	5991873	1.31821e+07	3.76632e+06			137.5	6875597	1.51263e+07	5.60234e+06			137.5	1808912	3.97961e+06	1.44713e+06			137.5	4177752	9.19105e+06	3.11561e+06			137.5
	138.5	16929522	33859044	11286348			138.5	4961602	9923204	3.25351e+06			138.5	1722798	3445596	1252944			138.5	1289892	2579784	955476			138.5	6018428	1.32405e+07	3.78301e+06			138.5	6875835	15126837	5.60253e+06			138.5	1843047	4.0547e+06	1.47444e+06			138.5	4031986	8.87037e+06	3.0069e+06			138.5
	139.5	16755301	33510602	1.11702e+07			139.5	4972935	9945870	3.26094e+06			139.5	1709651	3419302	1.24338e+06			139.5	1310433	2620866	970691			139.5	6049609	1.33091e+07	3.80261e+06			139.5	6890266	1.51586e+07	5.61429e+06			139.5	1861090	4094398	1488872			139.5	3899275	8578405	2.90793e+06			139.5
	140.5	16572849	33145698	11048566			140.5	4975575	9951150	3.26267e+06			140.5	1660872	3321744	1.20791e+06			140.5	1324830	2649660	981356			140.5	6083572	1.33839e+07	3.82396e+06			140.5	6917052	1.52175e+07	5.63612e+06			140.5	1861464	4.09522e+06	1.48917e+06			140.5	3780556	8.31722e+06	2.8194e+06			140.5
	141.5	16382342	32764684	1.09216e+07			141.5	4970858	9941716	3.25958e+06			141.5	1576953	3153906	1.14687e+06			141.5	1332724	2665448	987203			141.5	6118047	1.34597e+07	3.84563e+06			141.5	6954097	1.5299e+07	5.6663e+06			141.5	1844285	4057427	1475428			141.5	3675778	8.08671e+06	2.74126e+06			141.5
	142.5	16184022	32368044	10789348			142.5	4960104	9920208	3.25253e+06			142.5	1466060	2932120	1.06623e+06			142.5	1334273	2668546	988350			142.5	6150479	1.35311e+07	3.86602e+06			142.5	6999123	1.53981e+07	5.70299e+06			142.5	1811145	3984519	1448916			142.5	3584134	7.88509e+06	2.67291e+06			142.5
	143.5	15978255	31956510	10652170			143.5	4944528	9889056	3.24231e+06			143.5	1341853	2683706	975893			143.5	1330024	2660048	985203			143.5	6178183	1.3592e+07	3.88343e+06			143.5	7049739	1.55094e+07	5.74423e+06			143.5	1764658	3.88225e+06	1.41173e+06			143.5	3504317	7.7095e+06	2.61339e+06			143.5
	144.5	15765578	31531156	1.05104e+07			144.5	4925178	9850356	3.22962e+06			144.5	1219385	2438770	886825			144.5	1320765	2641530	978344			144.5	6198508	1.36367e+07	3.89621e+06			144.5	7103518	1.56277e+07	5.78805e+06			144.5	1707914	3.75741e+06	1.36633e+06			144.5	3434759	7.55647e+06	2.56152e+06			144.5
	145.5	15546718	31093436	1.03645e+07			145.5	4902898	9805796	3.21502e+06			145.5	1110955	2221910	807967			145.5	1307382	2614764	968431			145.5	6208992	1.36598e+07	3.90279e+06			145.5	7158063	1.57477e+07	5.8325e+06			145.5	1643988	3.61677e+06	1.31519e+06			145.5	3373809	7.42238e+06	2.51606e+06			145.5
	146.5	15322587	30645174	10215058			146.5	4878333	9756666	3.19891e+06			146.5	1023620	2047240	744451			146.5	1290761	2581522	956119			146.5	6207494	1.36565e+07	3.90185e+06			146.5	7211073	1.58644e+07	5.87569e+06			146.5	1575602	3.46632e+06	1.26048e+06			146.5	3319875	7303725	2.47584e+06			146.5
	147.5	15094239	30188478	10062826			147.5	4851939	9703878	3.1816e+06			147.5	959003	1918006	697457			147.5	1271755	2543510	942041			147.5	6192306	1.36231e+07	3.89231e+06			147.5	7260403	1.59729e+07	5.91588e+06			147.5	1504969	3.31093e+06	1.20398e+06			147.5	3271498	7.1973e+06	2.43976e+06			147.5
	148.5	14862815	29725630	9.90854e+06			148.5	4824017	9648034	3.16329e+06			148.5	914810	1829620	665316			148.5	1251177	2502354	926798			148.5	6162235	13556917	3.8734e+06			148.5	7304117	1.60691e+07	5.9515e+06			148.5	1433803	3.15437e+06	1.14704e+06			148.5	3227399	7.10028e+06	2.40687e+06			148.5
	149.5	14629455	29258910	9752970			149.5	4794752	9589504	3.1441e+06			149.5	886910	1773820	645025			149.5	1229807	2459614	910968			149.5	6116660	13456652	3.84476e+06			149.5	7340538	1.61492e+07	5.98118e+06			149.5	1363416	2.99952e+06	1.09073e+06			149.5	3186495	7010289	2.37637e+06			149.5
	150.5	14395218	28790436	9596812			150.5	4764253	9528506	3.1241e+06			150.5	871017	1742034	633467			150.5	1208377	2416754	895094			150.5	6055561	1.33222e+07	3.80635e+06			150.5	7368290	16210238	6.00379e+06			150.5	1294857	2.84869e+06	1.03589e+06			150.5	3147888	6.92535e+06	2.34758e+06			150.5
	151.5	14160988	28321976	9.44066e+06			151.5	4732598	9465196	3.10334e+06			151.5	863599	1727198	628072			151.5	1187499	2374998	879629			151.5	5979512	1.31549e+07	3.75855e+06			151.5	7386333	1.62499e+07	6.01849e+06			151.5	1229009	2.70382e+06	983207			151.5	3110862	6.8439e+06	2.31996e+06			151.5
[truncated: 848 more rows]
[truncated: 33 more columns]

## Sheet: L1 sample data
NTA Experiment Summary File
Created with NTA 3.2 Dev Build 3.2.16
[Experiment Details]
Software Version	NTA 3.2 Dev Build 3.2.16
[truncated: 1,166 more rows]

## Sheet: L2 sample data
NTA Experiment Summary File
[truncated: 1,169 more rows]

## Sheet: L3 sample data
NTA Experiment Summary File
[truncated: 1,169 more rows]

[truncated: 27 more sheets: L4 sample data, L5 sample data, L6 sample data, L7 sample data, L8 sample data, L9 sample data, L10 sample data, L11 sample data, L12 sample data, L13 sample data, A1 sample data, A2 sample data, control NTA raw data, C1 sample data, C2 sample data, C3 sample data, C4 sample data, C5 sample data, C6 sample data, C7 sample data …]
